# Supplementary material for: Full atomistic model of prion structure and conversion
Source: PLoS Pathog. 2019 Jul 11;15(7):e1007864. doi: 10.1371/journal.ppat.1007864 (PMC6622554; doi:10.1371/journal.ppat.1007864)
Supplement: S1 File — (PDB) [file ppat.1007864.s010.pdb]

HEADER    FULL ATOMISTIC MODEL OF PRION STRUCTURE AND CONVERSION
TITLE     MONOMERIC MODEL OF MOUSE PrP SCRAPIE                                   
REMARK    AUTHORS: G.SPAGNOLLI,M.RIGOLI,S.ORIOLI,A.M.SEVILLANO,P.FACCIOLI,H.WILLE,E.BIASINI,J.R.REQUENA        
ATOM      1  N   GLY    89      51.011  69.263  20.153  1.00  0.00           N
ATOM      2  CA  GLY    89      50.642  70.641  19.839  1.00  0.00           C
ATOM      3  C   GLY    89      51.523  71.624  20.590  1.00  0.00           C
ATOM      4  O   GLY    89      52.746  71.524  20.509  1.00  0.00           O
ATOM      5  N   GLN    90      50.901  72.534  21.345  1.00  0.00           N
ATOM      6  CA  GLN    90      51.550  73.336  22.392  1.00  0.00           C
ATOM      7  CB  GLN    90      50.776  74.667  22.539  1.00  0.00           C
ATOM      8  CG  GLN    90      50.908  75.565  21.305  1.00  0.00           C
ATOM      9  CD  GLN    90      49.919  76.724  21.334  1.00  0.00           C
ATOM     10  OE1 GLN    90      48.719  76.525  21.171  1.00  0.00           O
ATOM     11  NE2 GLN    90      50.358  77.945  21.547  1.00  0.00           N
ATOM     12  C   GLN    90      51.609  72.532  23.713  1.00  0.00           C
ATOM     13  O   GLN    90      51.294  71.343  23.729  1.00  0.00           O
ATOM     14  N   GLY    91      52.029  73.152  24.829  1.00  0.00           N
ATOM     15  CA  GLY    91      52.104  72.469  26.123  1.00  0.00           C
ATOM     16  C   GLY    91      50.745  71.933  26.610  1.00  0.00           C
ATOM     17  O   GLY    91      49.775  72.684  26.744  1.00  0.00           O
ATOM     18  N   GLY    92      50.692  70.632  26.874  1.00  0.00           N
ATOM     19  CA  GLY    92      49.558  69.863  27.403  1.00  0.00           C
ATOM     20  C   GLY    92      50.053  69.093  28.625  1.00  0.00           C
ATOM     21  O   GLY    92      49.255  68.563  29.401  1.00  0.00           O
ATOM     22  N   GLY    93      51.377  68.929  28.710  1.00  0.00           N
ATOM     23  CA  GLY    93      52.084  67.871  29.441  1.00  0.00           C
ATOM     24  C   GLY    93      53.516  68.395  29.269  1.00  0.00           C
ATOM     25  O   GLY    93      53.736  69.377  28.548  1.00  0.00           O
ATOM     26  N   THR    94      54.503  67.791  29.922  1.00  0.00           N
ATOM     27  CA  THR    94      55.872  68.332  29.994  1.00  0.00           C
ATOM     28  CB  THR    94      56.588  68.003  31.314  1.00  0.00           C
ATOM     29  CG2 THR    94      55.744  68.321  32.553  1.00  0.00           C
ATOM     30  OG1 THR    94      56.919  66.641  31.394  1.00  0.00           O
ATOM     31  C   THR    94      56.730  67.926  28.784  1.00  0.00           C
ATOM     32  O   THR    94      56.554  66.853  28.207  1.00  0.00           O
ATOM     33  N   HIS    95      57.689  68.776  28.395  1.00  0.00           N
ATOM     34  CA  HIS    95      58.587  68.500  27.262  1.00  0.00           C
ATOM     35  CB  HIS    95      57.986  69.061  25.954  1.00  0.00           C
ATOM     36  CG  HIS    95      57.574  70.513  25.973  1.00  0.00           C
ATOM     37  ND1 HIS    95      56.301  70.992  26.335  1.00  0.00           N
ATOM     38  CE1 HIS    95      56.361  72.324  26.189  1.00  0.00           C
ATOM     39  NE2 HIS    95      57.568  72.699  25.732  1.00  0.00           N
ATOM     40  CD2 HIS    95      58.339  71.571  25.576  1.00  0.00           C
ATOM     41  C   HIS    95      60.021  68.974  27.528  1.00  0.00           C
ATOM     42  O   HIS    95      60.332  70.162  27.439  1.00  0.00           O
ATOM     43  N   ASN    96      60.931  68.028  27.800  1.00  0.00           N
ATOM     44  CA  ASN    96      62.366  68.289  27.925  1.00  0.00           C
ATOM     45  CB  ASN    96      63.000  67.427  29.050  1.00  0.00           C
ATOM     46  CG  ASN    96      62.586  67.837  30.452  1.00  0.00           C
ATOM     47  OD1 ASN    96      63.357  68.448  31.183  1.00  0.00           O
ATOM     48  ND2 ASN    96      61.399  67.540  30.890  1.00  0.00           N
ATOM     49  C   ASN    96      63.054  68.040  26.567  1.00  0.00           C
ATOM     50  O   ASN    96      62.853  66.996  25.934  1.00  0.00           O
ATOM     51  N   GLN    97      63.854  68.997  26.108  1.00  0.00           N
ATOM     52  CA  GLN    97      64.546  69.018  24.821  1.00  0.00           C
ATOM     53  CB  GLN    97      63.927  70.108  23.922  1.00  0.00           C
ATOM     54  CG  GLN    97      62.417  69.954  23.642  1.00  0.00           C
ATOM     55  CD  GLN    97      62.107  68.742  22.775  1.00  0.00           C
ATOM     56  OE1 GLN    97      61.964  68.835  21.563  1.00  0.00           O
ATOM     57  NE2 GLN    97      61.985  67.562  23.328  1.00  0.00           N
ATOM     58  C   GLN    97      66.038  69.313  25.024  1.00  0.00           C
ATOM     59  O   GLN    97      66.371  70.223  25.790  1.00  0.00           O
ATOM     60  N   TRP    98      66.931  68.571  24.367  1.00  0.00           N
ATOM     61  CA  TRP    98      68.384  68.780  24.532  1.00  0.00           C
ATOM     62  CB  TRP    98      68.887  67.962  25.729  1.00  0.00           C
ATOM     63  CG  TRP    98      68.721  66.479  25.642  1.00  0.00           C
ATOM     64  CD1 TRP    98      69.665  65.614  25.187  1.00  0.00           C
ATOM     65  NE1 TRP    98      69.171  64.325  25.259  1.00  0.00           N
ATOM     66  CE2 TRP    98      67.884  64.297  25.742  1.00  0.00           C
ATOM     67  CZ2 TRP    98      66.983  63.254  25.999  1.00  0.00           C
ATOM     68  CH2 TRP    98      65.730  63.553  26.558  1.00  0.00           C
ATOM     69  CZ3 TRP    98      65.388  64.885  26.843  1.00  0.00           C
ATOM     70  CE3 TRP    98      66.304  65.929  26.577  1.00  0.00           C
ATOM     71  CD2 TRP    98      67.571  65.656  26.013  1.00  0.00           C
ATOM     72  C   TRP    98      69.225  68.510  23.276  1.00  0.00           C
ATOM     73  O   TRP    98      68.856  67.733  22.400  1.00  0.00           O
ATOM     74  N   ASN    99      70.389  69.157  23.225  1.00  0.00           N
ATOM     75  CA  ASN    99      71.358  69.078  22.136  1.00  0.00           C
ATOM     76  CB  ASN    99      71.310  70.412  21.349  1.00  0.00           C
ATOM     77  CG  ASN    99      71.591  70.228  19.863  1.00  0.00           C
ATOM     78  OD1 ASN    99      72.722  70.049  19.440  1.00  0.00           O
ATOM     79  ND2 ASN    99      70.568  70.221  19.042  1.00  0.00           N
ATOM     80  C   ASN    99      72.760  68.706  22.669  1.00  0.00           C
ATOM     81  O   ASN    99      72.956  68.484  23.862  1.00  0.00           O
ATOM     82  N   LYS   100      73.732  68.630  21.764  1.00  0.00           N
ATOM     83  CA  LYS   100      75.058  68.018  21.947  1.00  0.00           C
ATOM     84  CB  LYS   100      75.884  68.236  20.663  1.00  0.00           C
ATOM     85  CG  LYS   100      75.252  67.682  19.371  1.00  0.00           C
ATOM     86  CD  LYS   100      76.059  68.091  18.128  1.00  0.00           C
ATOM     87  CE  LYS   100      75.175  68.553  16.959  1.00  0.00           C
ATOM     88  NZ  LYS   100      74.549  69.871  17.212  1.00  0.00           N
ATOM     89  C   LYS   100      75.896  68.450  23.184  1.00  0.00           C
ATOM     90  O   LYS   100      76.586  67.564  23.697  1.00  0.00           O
ATOM     91  N   PRO   101      75.906  69.710  23.683  1.00  0.00           N
ATOM     92  CD  PRO   101      75.224  70.874  23.139  1.00  0.00           C
ATOM     93  CG  PRO   101      76.093  72.078  23.516  1.00  0.00           C
ATOM     94  CB  PRO   101      76.710  71.656  24.834  1.00  0.00           C
ATOM     95  CA  PRO   101      76.900  70.142  24.686  1.00  0.00           C
ATOM     96  C   PRO   101      76.828  69.495  26.070  1.00  0.00           C
ATOM     97  O   PRO   101      77.865  69.393  26.748  1.00  0.00           O
ATOM     98  N   SER   102      75.633  69.106  26.542  1.00  0.00           N
ATOM     99  CA  SER   102      75.435  68.769  27.959  1.00  0.00           C
ATOM    100  CB  SER   102      75.274  70.065  28.774  1.00  0.00           C
ATOM    101  OG  SER   102      74.090  70.767  28.463  1.00  0.00           O
ATOM    102  C   SER   102      74.262  67.825  28.235  1.00  0.00           C
ATOM    103  O   SER   102      73.326  67.700  27.442  1.00  0.00           O
ATOM    104  N   LYS   103      74.284  67.184  29.417  1.00  0.00           N
ATOM    105  CA  LYS   103      73.203  66.360  29.989  1.00  0.00           C
ATOM    106  CB  LYS   103      73.389  64.887  29.578  1.00  0.00           C
ATOM    107  CG  LYS   103      74.731  64.216  29.954  1.00  0.00           C
ATOM    108  CD  LYS   103      74.752  62.780  29.426  1.00  0.00           C
ATOM    109  CE  LYS   103      76.124  62.104  29.428  1.00  0.00           C
ATOM    110  NZ  LYS   103      76.468  61.413  30.702  1.00  0.00           N
ATOM    111  C   LYS   103      73.094  66.546  31.510  1.00  0.00           C
ATOM    112  O   LYS   103      74.083  66.295  32.205  1.00  0.00           O
ATOM    113  N   PRO   104      71.954  66.993  32.062  1.00  0.00           N
ATOM    114  CD  PRO   104      70.765  67.435  31.336  1.00  0.00           C
ATOM    115  CG  PRO   104      69.810  68.006  32.379  1.00  0.00           C
ATOM    116  CB  PRO   104      70.751  68.466  33.478  1.00  0.00           C
ATOM    117  CA  PRO   104      71.836  67.383  33.476  1.00  0.00           C
ATOM    118  C   PRO   104      71.467  66.238  34.443  1.00  0.00           C
ATOM    119  O   PRO   104      71.634  66.395  35.643  1.00  0.00           O
ATOM    120  N   LYS   105      70.959  65.118  33.926  1.00  0.00           N
ATOM    121  CA  LYS   105      70.201  64.073  34.658  1.00  0.00           C
ATOM    122  CB  LYS   105      71.122  63.125  35.436  1.00  0.00           C
ATOM    123  CG  LYS   105      70.390  61.791  35.653  1.00  0.00           C
ATOM    124  CD  LYS   105      70.808  61.050  36.916  1.00  0.00           C
ATOM    125  CE  LYS   105      70.216  59.636  36.880  1.00  0.00           C
ATOM    126  NZ  LYS   105      70.039  59.089  38.245  1.00  0.00           N
ATOM    127  C   LYS   105      68.912  64.312  35.469  1.00  0.00           C
ATOM    128  O   LYS   105      68.817  63.972  36.651  1.00  0.00           O
ATOM    129  N   THR   106      67.918  64.884  34.807  1.00  0.00           N
ATOM    130  CA  THR   106      66.657  65.355  35.412  1.00  0.00           C
ATOM    131  CB  THR   106      65.870  65.983  34.257  1.00  0.00           C
ATOM    132  CG2 THR   106      64.537  66.616  34.654  1.00  0.00           C
ATOM    133  OG1 THR   106      66.642  67.017  33.700  1.00  0.00           O
ATOM    134  C   THR   106      65.797  64.399  36.238  1.00  0.00           C
ATOM    135  O   THR   106      65.628  63.239  35.845  1.00  0.00           O
ATOM    136  N   ASN   107      65.195  64.882  37.339  1.00  0.00           N
ATOM    137  CA  ASN   107      64.256  64.122  38.176  1.00  0.00           C
ATOM    138  CB  ASN   107      64.928  63.787  39.523  1.00  0.00           C
ATOM    139  CG  ASN   107      64.018  63.052  40.489  1.00  0.00           C
ATOM    140  OD1 ASN   107      63.805  63.472  41.622  1.00  0.00           O
ATOM    141  ND2 ASN   107      63.374  61.984  40.074  1.00  0.00           N
ATOM    142  C   ASN   107      62.925  64.852  38.384  1.00  0.00           C
ATOM    143  O   ASN   107      62.875  65.886  39.040  1.00  0.00           O
ATOM    144  N   LEU   108      61.812  64.250  37.930  1.00  0.00           N
ATOM    145  CA  LEU   108      60.438  64.660  38.270  1.00  0.00           C
ATOM    146  CB  LEU   108      59.628  65.064  37.012  1.00  0.00           C
ATOM    147  CG  LEU   108      59.830  66.485  36.460  1.00  0.00           C
ATOM    148  CD1 LEU   108      61.201  66.715  35.820  1.00  0.00           C
ATOM    149  CD2 LEU   108      58.779  66.749  35.368  1.00  0.00           C
ATOM    150  C   LEU   108      59.736  63.503  38.982  1.00  0.00           C
ATOM    151  O   LEU   108      59.493  62.459  38.368  1.00  0.00           O
ATOM    152  N   LYS   109      59.358  63.691  40.254  1.00  0.00           N
ATOM    153  CA  LYS   109      58.597  62.707  41.038  1.00  0.00           C
ATOM    154  CB  LYS   109      59.532  61.866  41.925  1.00  0.00           C
ATOM    155  CG  LYS   109      60.358  62.643  42.966  1.00  0.00           C
ATOM    156  CD  LYS   109      60.874  61.704  44.062  1.00  0.00           C
ATOM    157  CE  LYS   109      62.026  62.298  44.879  1.00  0.00           C
ATOM    158  NZ  LYS   109      63.316  62.219  44.168  1.00  0.00           N
ATOM    159  C   LYS   109      57.435  63.322  41.830  1.00  0.00           C
ATOM    160  O   LYS   109      57.418  64.540  42.045  1.00  0.00           O
ATOM    161  N   HIS   110      56.489  62.482  42.264  1.00  0.00           N
ATOM    162  CA  HIS   110      55.233  62.880  42.949  1.00  0.00           C
ATOM    163  CB  HIS   110      55.496  63.370  44.381  1.00  0.00           C
ATOM    164  CG  HIS   110      55.921  62.286  45.344  1.00  0.00           C
ATOM    165  ND1 HIS   110      55.213  61.883  46.484  1.00  0.00           N
ATOM    166  CE1 HIS   110      55.883  60.822  46.975  1.00  0.00           C
ATOM    167  NE2 HIS   110      56.958  60.555  46.221  1.00  0.00           N
ATOM    168  CD2 HIS   110      57.006  61.474  45.196  1.00  0.00           C
ATOM    169  C   HIS   110      54.413  63.841  42.083  1.00  0.00           C
ATOM    170  O   HIS   110      54.301  65.045  42.373  1.00  0.00           O
ATOM    171  N   VAL   111      53.869  63.303  40.982  1.00  0.00           N
ATOM    172  CA  VAL   111      53.057  64.024  39.983  1.00  0.00           C
ATOM    173  CB  VAL   111      53.883  64.399  38.730  1.00  0.00           C
ATOM    174  CG1 VAL   111      53.038  65.213  37.740  1.00  0.00           C
ATOM    175  CG2 VAL   111      55.121  65.239  39.082  1.00  0.00           C
ATOM    176  C   VAL   111      51.837  63.183  39.561  1.00  0.00           C
ATOM    177  O   VAL   111      51.970  62.014  39.212  1.00  0.00           O
ATOM    178  N   ALA   112      50.665  63.817  39.544  1.00  0.00           N
ATOM    179  CA  ALA   112      49.418  63.274  39.015  1.00  0.00           C
ATOM    180  CB  ALA   112      48.403  63.175  40.149  1.00  0.00           C
ATOM    181  C   ALA   112      48.889  64.130  37.839  1.00  0.00           C
ATOM    182  O   ALA   112      48.955  65.358  37.902  1.00  0.00           O
ATOM    183  N   GLY   113      48.328  63.485  36.809  1.00  0.00           N
ATOM    184  CA  GLY   113      47.723  64.141  35.635  1.00  0.00           C
ATOM    185  C   GLY   113      46.374  63.521  35.235  1.00  0.00           C
ATOM    186  O   GLY   113      46.243  62.293  35.188  1.00  0.00           O
ATOM    187  N   ALA   114      45.353  64.353  34.983  1.00  0.00           N
ATOM    188  CA  ALA   114      44.013  63.928  34.580  1.00  0.00           C
ATOM    189  CB  ALA   114      43.039  64.190  35.742  1.00  0.00           C
ATOM    190  C   ALA   114      43.567  64.627  33.287  1.00  0.00           C
ATOM    191  O   ALA   114      43.352  65.839  33.255  1.00  0.00           O
ATOM    192  N   ALA   115      43.393  63.847  32.228  1.00  0.00           N
ATOM    193  CA  ALA   115      43.062  64.328  30.889  1.00  0.00           C
ATOM    194  CB  ALA   115      43.656  63.371  29.858  1.00  0.00           C
ATOM    195  C   ALA   115      41.545  64.536  30.691  1.00  0.00           C
ATOM    196  O   ALA   115      40.716  63.686  31.024  1.00  0.00           O
ATOM    197  N   ALA   116      41.229  65.703  30.110  1.00  0.00           N
ATOM    198  CA  ALA   116      39.914  66.070  29.596  1.00  0.00           C
ATOM    199  CB  ALA   116      39.569  67.485  30.082  1.00  0.00           C
ATOM    200  C   ALA   116      39.907  65.974  28.060  1.00  0.00           C
ATOM    201  O   ALA   116      40.960  66.141  27.435  1.00  0.00           O
ATOM    202  N   ALA   117      38.758  65.702  27.457  1.00  0.00           N
ATOM    203  CA  ALA   117      38.638  65.353  26.040  1.00  0.00           C
ATOM    204  CB  ALA   117      37.184  64.944  25.779  1.00  0.00           C
ATOM    205  C   ALA   117      39.111  66.452  25.067  1.00  0.00           C
ATOM    206  O   ALA   117      39.814  66.154  24.089  1.00  0.00           O
ATOM    207  N   GLY   118      38.739  67.707  25.310  1.00  0.00           N
ATOM    208  CA  GLY   118      38.992  68.819  24.402  1.00  0.00           C
ATOM    209  C   GLY   118      38.149  68.752  23.130  1.00  0.00           C
ATOM    210  O   GLY   118      36.958  68.412  23.176  1.00  0.00           O
ATOM    211  N   ALA   119      38.759  69.068  21.980  1.00  0.00           N
ATOM    212  CA  ALA   119      38.111  69.104  20.667  1.00  0.00           C
ATOM    213  CB  ALA   119      39.168  69.450  19.618  1.00  0.00           C
ATOM    214  C   ALA   119      37.383  67.801  20.278  1.00  0.00           C
ATOM    215  O   ALA   119      37.751  66.695  20.701  1.00  0.00           O
ATOM    216  N   VAL   120      36.355  67.915  19.428  1.00  0.00           N
ATOM    217  CA  VAL   120      35.642  66.754  18.858  1.00  0.00           C
ATOM    218  CB  VAL   120      34.244  67.119  18.320  1.00  0.00           C
ATOM    219  CG1 VAL   120      33.386  65.873  18.074  1.00  0.00           C
ATOM    220  CG2 VAL   120      33.457  67.990  19.318  1.00  0.00           C
ATOM    221  C   VAL   120      36.492  66.043  17.793  1.00  0.00           C
ATOM    222  O   VAL   120      36.323  64.851  17.548  1.00  0.00           O
ATOM    223  N   VAL   121      37.456  66.743  17.184  1.00  0.00           N
ATOM    224  CA  VAL   121      38.558  66.150  16.399  1.00  0.00           C
ATOM    225  CB  VAL   121      39.029  67.127  15.309  1.00  0.00           C
ATOM    226  CG1 VAL   121      40.241  66.583  14.545  1.00  0.00           C
ATOM    227  CG2 VAL   121      37.925  67.376  14.273  1.00  0.00           C
ATOM    228  C   VAL   121      39.699  65.757  17.356  1.00  0.00           C
ATOM    229  O   VAL   121      40.349  66.625  17.941  1.00  0.00           O
ATOM    230  N   GLY   122      39.948  64.455  17.513  1.00  0.00           N
ATOM    231  CA  GLY   122      41.036  63.942  18.360  1.00  0.00           C
ATOM    232  C   GLY   122      42.428  64.083  17.736  1.00  0.00           C
ATOM    233  O   GLY   122      42.591  63.872  16.530  1.00  0.00           O
ATOM    234  N   GLY   123      43.445  64.396  18.554  1.00  0.00           N
ATOM    235  CA  GLY   123      44.803  64.754  18.118  1.00  0.00           C
ATOM    236  C   GLY   123      45.933  64.249  19.023  1.00  0.00           C
ATOM    237  O   GLY   123      45.710  63.416  19.902  1.00  0.00           O
ATOM    238  N   LEU   124      47.157  64.745  18.819  1.00  0.00           N
ATOM    239  CA  LEU   124      48.378  64.269  19.502  1.00  0.00           C
ATOM    240  CB  LEU   124      49.281  63.493  18.521  1.00  0.00           C
ATOM    241  CG  LEU   124      48.733  62.145  18.029  1.00  0.00           C
ATOM    242  CD1 LEU   124      49.731  61.534  17.037  1.00  0.00           C
ATOM    243  CD2 LEU   124      48.541  61.130  19.165  1.00  0.00           C
ATOM    244  C   LEU   124      49.187  65.373  20.215  1.00  0.00           C
ATOM    245  O   LEU   124      49.226  66.543  19.813  1.00  0.00           O
ATOM    246  N   GLY   125      49.897  64.943  21.262  1.00  0.00           N
ATOM    247  CA  GLY   125      50.746  65.728  22.155  1.00  0.00           C
ATOM    248  C   GLY   125      51.049  64.559  23.118  1.00  0.00           C
ATOM    249  O   GLY   125      50.473  63.484  22.972  1.00  0.00           O
ATOM    250  N   GLY   126      51.923  64.784  24.103  1.00  0.00           N
ATOM    251  CA  GLY   126      52.170  63.874  25.232  1.00  0.00           C
ATOM    252  C   GLY   126      51.960  64.290  26.700  1.00  0.00           C
ATOM    253  O   GLY   126      51.812  65.479  26.951  1.00  0.00           O
ATOM    254  N   TYR   127      51.959  63.344  27.641  1.00  0.00           N
ATOM    255  CA  TYR   127      51.901  63.652  29.080  1.00  0.00           C
ATOM    256  CB  TYR   127      51.387  62.440  29.877  1.00  0.00           C
ATOM    257  CG  TYR   127      51.404  62.575  31.404  1.00  0.00           C
ATOM    258  CD1 TYR   127      50.952  63.754  32.033  1.00  0.00           C
ATOM    259  CE1 TYR   127      50.934  63.841  33.440  1.00  0.00           C
ATOM    260  CZ  TYR   127      51.323  62.738  34.229  1.00  0.00           C
ATOM    261  OH  TYR   127      51.224  62.803  35.575  1.00  0.00           O
ATOM    262  CE2 TYR   127      51.799  61.564  33.595  1.00  0.00           C
ATOM    263  CD2 TYR   127      51.843  61.494  32.191  1.00  0.00           C
ATOM    264  C   TYR   127      53.273  64.089  29.592  1.00  0.00           C
ATOM    265  O   TYR   127      53.391  65.155  30.205  1.00  0.00           O
ATOM    266  N   MET   128      54.324  63.319  29.285  1.00  0.00           N
ATOM    267  CA  MET   128      55.715  63.736  29.436  1.00  0.00           C
ATOM    268  CB  MET   128      56.292  63.296  30.785  1.00  0.00           C
ATOM    269  CG  MET   128      55.504  63.796  32.007  1.00  0.00           C
ATOM    270  SD  MET   128      56.418  63.742  33.571  1.00  0.00           S
ATOM    271  CE  MET   128      55.108  64.345  34.674  1.00  0.00           C
ATOM    272  C   MET   128      56.560  63.192  28.264  1.00  0.00           C
ATOM    273  O   MET   128      56.571  61.991  27.988  1.00  0.00           O
ATOM    274  N   LEU   129      57.270  64.083  27.557  1.00  0.00           N
ATOM    275  CA  LEU   129      58.017  63.755  26.336  1.00  0.00           C
ATOM    276  CB  LEU   129      57.290  64.401  25.128  1.00  0.00           C
ATOM    277  CG  LEU   129      57.341  63.578  23.828  1.00  0.00           C
ATOM    278  CD1 LEU   129      56.488  64.273  22.758  1.00  0.00           C
ATOM    279  CD2 LEU   129      58.745  63.405  23.251  1.00  0.00           C
ATOM    280  C   LEU   129      59.483  64.211  26.461  1.00  0.00           C
ATOM    281  O   LEU   129      59.749  65.357  26.832  1.00  0.00           O
ATOM    282  N   GLY   130      60.438  63.330  26.165  1.00  0.00           N
ATOM    283  CA  GLY   130      61.870  63.641  26.106  1.00  0.00           C
ATOM    284  C   GLY   130      62.473  63.301  24.737  1.00  0.00           C
ATOM    285  O   GLY   130      62.163  62.241  24.188  1.00  0.00           O
ATOM    286  N   SER   131      63.336  64.155  24.182  1.00  0.00           N
ATOM    287  CA  SER   131      64.057  63.816  22.950  1.00  0.00           C
ATOM    288  CB  SER   131      63.220  64.119  21.694  1.00  0.00           C
ATOM    289  OG  SER   131      62.740  65.444  21.620  1.00  0.00           O
ATOM    290  C   SER   131      65.479  64.398  22.851  1.00  0.00           C
ATOM    291  O   SER   131      65.720  65.583  23.101  1.00  0.00           O
ATOM    292  N   ALA   132      66.399  63.517  22.443  1.00  0.00           N
ATOM    293  CA  ALA   132      67.765  63.814  22.052  1.00  0.00           C
ATOM    294  CB  ALA   132      68.637  62.605  22.410  1.00  0.00           C
ATOM    295  C   ALA   132      67.844  64.109  20.544  1.00  0.00           C
ATOM    296  O   ALA   132      67.024  63.599  19.765  1.00  0.00           O
ATOM    297  N   MET   133      68.854  64.865  20.100  1.00  0.00           N
ATOM    298  CA  MET   133      68.913  65.384  18.714  1.00  0.00           C
ATOM    299  CB  MET   133      68.835  66.926  18.761  1.00  0.00           C
ATOM    300  CG  MET   133      67.510  67.412  19.351  1.00  0.00           C
ATOM    301  SD  MET   133      67.316  69.214  19.461  1.00  0.00           S
ATOM    302  CE  MET   133      65.748  69.254  20.375  1.00  0.00           C
ATOM    303  C   MET   133      70.088  64.889  17.846  1.00  0.00           C
ATOM    304  O   MET   133      70.088  65.153  16.645  1.00  0.00           O
ATOM    305  N   SER   134      71.092  64.177  18.404  1.00  0.00           N
ATOM    306  CA  SER   134      72.285  63.752  17.645  1.00  0.00           C
ATOM    307  CB  SER   134      73.438  64.737  17.853  1.00  0.00           C
ATOM    308  OG  SER   134      73.093  66.022  17.383  1.00  0.00           O
ATOM    309  C   SER   134      72.785  62.344  17.957  1.00  0.00           C
ATOM    310  O   SER   134      73.032  61.994  19.107  1.00  0.00           O
ATOM    311  N   ARG   135      73.035  61.557  16.899  1.00  0.00           N
ATOM    312  CA  ARG   135      73.491  60.148  16.951  1.00  0.00           C
ATOM    313  CB  ARG   135      73.523  59.584  15.507  1.00  0.00           C
ATOM    314  CG  ARG   135      72.146  59.054  15.079  1.00  0.00           C
ATOM    315  CD  ARG   135      71.893  58.996  13.560  1.00  0.00           C
ATOM    316  NE  ARG   135      72.771  58.053  12.840  1.00  0.00           N
ATOM    317  CZ  ARG   135      72.654  56.737  12.797  1.00  0.00           C
ATOM    318  NH1 ARG   135      71.793  56.072  13.514  1.00  0.00           N
ATOM    319  NH2 ARG   135      73.425  56.031  12.028  1.00  0.00           N
ATOM    320  C   ARG   135      74.778  59.891  17.751  1.00  0.00           C
ATOM    321  O   ARG   135      74.791  58.919  18.520  1.00  0.00           O
ATOM    322  N   PRO   136      75.834  60.735  17.696  1.00  0.00           N
ATOM    323  CD  PRO   136      76.140  61.624  16.587  1.00  0.00           C
ATOM    324  CG  PRO   136      77.644  61.476  16.388  1.00  0.00           C
ATOM    325  CB  PRO   136      78.148  61.368  17.816  1.00  0.00           C
ATOM    326  CA  PRO   136      77.040  60.579  18.528  1.00  0.00           C
ATOM    327  C   PRO   136      76.900  60.982  20.009  1.00  0.00           C
ATOM    328  O   PRO   136      77.907  61.091  20.703  1.00  0.00           O
ATOM    329  N   MET   137      75.676  61.211  20.514  1.00  0.00           N
ATOM    330  CA  MET   137      75.413  61.473  21.933  1.00  0.00           C
ATOM    331  CB  MET   137      74.278  62.507  22.054  1.00  0.00           C
ATOM    332  CG  MET   137      74.291  63.201  23.421  1.00  0.00           C
ATOM    333  SD  MET   137      73.043  64.517  23.570  1.00  0.00           S
ATOM    334  CE  MET   137      73.672  65.346  25.056  1.00  0.00           C
ATOM    335  C   MET   137      75.135  60.142  22.656  1.00  0.00           C
ATOM    336  O   MET   137      74.033  59.607  22.609  1.00  0.00           O
ATOM    337  N   ILE   138      76.181  59.575  23.268  1.00  0.00           N
ATOM    338  CA  ILE   138      76.270  58.140  23.583  1.00  0.00           C
ATOM    339  CB  ILE   138      77.760  57.711  23.715  1.00  0.00           C
ATOM    340  CG2 ILE   138      77.897  56.190  23.979  1.00  0.00           C
ATOM    341  CG1 ILE   138      78.540  58.109  22.436  1.00  0.00           C
ATOM    342  CD1 ILE   138      79.971  57.563  22.327  1.00  0.00           C
ATOM    343  C   ILE   138      75.471  57.759  24.834  1.00  0.00           C
ATOM    344  O   ILE   138      74.776  56.738  24.830  1.00  0.00           O
ATOM    345  N   HIS   139      75.542  58.561  25.894  1.00  0.00           N
ATOM    346  CA  HIS   139      74.921  58.258  27.196  1.00  0.00           C
ATOM    347  CB  HIS   139      75.981  57.823  28.223  1.00  0.00           C
ATOM    348  CG  HIS   139      77.395  58.334  28.052  1.00  0.00           C
ATOM    349  ND1 HIS   139      77.903  59.532  28.573  1.00  0.00           N
ATOM    350  CE1 HIS   139      79.239  59.465  28.383  1.00  0.00           C
ATOM    351  NE2 HIS   139      79.570  58.325  27.753  1.00  0.00           N
ATOM    352  CD2 HIS   139      78.423  57.601  27.539  1.00  0.00           C
ATOM    353  C   HIS   139      74.044  59.411  27.693  1.00  0.00           C
ATOM    354  O   HIS   139      74.292  60.575  27.386  1.00  0.00           O
ATOM    355  N   PHE   140      72.999  59.085  28.467  1.00  0.00           N
ATOM    356  CA  PHE   140      72.007  60.024  29.014  1.00  0.00           C
ATOM    357  CB  PHE   140      70.948  60.338  27.942  1.00  0.00           C
ATOM    358  CG  PHE   140      70.101  61.557  28.270  1.00  0.00           C
ATOM    359  CD1 PHE   140      70.623  62.846  28.045  1.00  0.00           C
ATOM    360  CE1 PHE   140      69.857  63.983  28.376  1.00  0.00           C
ATOM    361  CZ  PHE   140      68.565  63.819  28.926  1.00  0.00           C
ATOM    362  CE2 PHE   140      68.061  62.537  29.158  1.00  0.00           C
ATOM    363  CD2 PHE   140      68.827  61.401  28.826  1.00  0.00           C
ATOM    364  C   PHE   140      71.360  59.489  30.315  1.00  0.00           C
ATOM    365  O   PHE   140      71.562  58.325  30.666  1.00  0.00           O
ATOM    366  N   GLY   141      70.621  60.323  31.040  1.00  0.00           N
ATOM    367  CA  GLY   141      69.892  59.910  32.243  1.00  0.00           C
ATOM    368  C   GLY   141      68.656  60.749  32.584  1.00  0.00           C
ATOM    369  O   GLY   141      68.684  61.977  32.485  1.00  0.00           O
ATOM    370  N   ASN   142      67.578  60.094  33.027  1.00  0.00           N
ATOM    371  CA  ASN   142      66.372  60.738  33.556  1.00  0.00           C
ATOM    372  CB  ASN   142      65.441  61.111  32.370  1.00  0.00           C
ATOM    373  CG  ASN   142      64.212  61.917  32.750  1.00  0.00           C
ATOM    374  OD1 ASN   142      63.784  61.940  33.900  1.00  0.00           O
ATOM    375  ND2 ASN   142      63.602  62.615  31.832  1.00  0.00           N
ATOM    376  C   ASN   142      65.655  59.814  34.566  1.00  0.00           C
ATOM    377  O   ASN   142      65.489  58.632  34.304  1.00  0.00           O
ATOM    378  N   ASP   143      65.175  60.390  35.672  1.00  0.00           N
ATOM    379  CA  ASP   143      64.484  59.682  36.756  1.00  0.00           C
ATOM    380  CB  ASP   143      65.261  59.791  38.085  1.00  0.00           C
ATOM    381  CG  ASP   143      66.739  59.349  38.062  1.00  0.00           C
ATOM    382  OD1 ASP   143      67.220  58.723  37.092  1.00  0.00           O
ATOM    383  OD2 ASP   143      67.434  59.569  39.080  1.00  0.00           O
ATOM    384  C   ASP   143      63.026  60.170  36.932  1.00  0.00           C
ATOM    385  O   ASP   143      62.791  61.348  37.238  1.00  0.00           O
ATOM    386  N   TRP   144      62.037  59.286  36.788  1.00  0.00           N
ATOM    387  CA  TRP   144      60.598  59.588  36.892  1.00  0.00           C
ATOM    388  CB  TRP   144      59.946  59.515  35.506  1.00  0.00           C
ATOM    389  CG  TRP   144      60.030  60.709  34.607  1.00  0.00           C
ATOM    390  CD1 TRP   144      60.466  61.951  34.919  1.00  0.00           C
ATOM    391  NE1 TRP   144      60.329  62.774  33.819  1.00  0.00           N
ATOM    392  CE2 TRP   144      59.843  62.095  32.729  1.00  0.00           C
ATOM    393  CZ2 TRP   144      59.574  62.453  31.399  1.00  0.00           C
ATOM    394  CH2 TRP   144      59.082  61.493  30.508  1.00  0.00           C
ATOM    395  CZ3 TRP   144      58.824  60.186  30.959  1.00  0.00           C
ATOM    396  CE3 TRP   144      59.092  59.823  32.297  1.00  0.00           C
ATOM    397  CD2 TRP   144      59.618  60.768  33.207  1.00  0.00           C
ATOM    398  C   TRP   144      59.883  58.626  37.853  1.00  0.00           C
ATOM    399  O   TRP   144      59.764  57.437  37.568  1.00  0.00           O
ATOM    400  N   GLU   145      59.386  59.135  38.985  1.00  0.00           N
ATOM    401  CA  GLU   145      58.942  58.259  40.073  1.00  0.00           C
ATOM    402  CB  GLU   145      60.055  58.067  41.111  1.00  0.00           C
ATOM    403  CG  GLU   145      61.411  57.638  40.527  1.00  0.00           C
ATOM    404  CD  GLU   145      62.356  57.146  41.611  1.00  0.00           C
ATOM    405  OE1 GLU   145      62.330  57.718  42.723  1.00  0.00           O
ATOM    406  OE2 GLU   145      63.068  56.140  41.383  1.00  0.00           O
ATOM    407  C   GLU   145      57.640  58.700  40.768  1.00  0.00           C
ATOM    408  O   GLU   145      57.336  59.885  40.865  1.00  0.00           O
ATOM    409  N   ASP   146      56.895  57.717  41.290  1.00  0.00           N
ATOM    410  CA  ASP   146      55.729  57.898  42.156  1.00  0.00           C
ATOM    411  CB  ASP   146      56.171  58.381  43.558  1.00  0.00           C
ATOM    412  CG  ASP   146      57.371  57.642  44.208  1.00  0.00           C
ATOM    413  OD1 ASP   146      57.883  56.606  43.706  1.00  0.00           O
ATOM    414  OD2 ASP   146      57.808  58.089  45.295  1.00  0.00           O
ATOM    415  C   ASP   146      54.621  58.738  41.463  1.00  0.00           C
ATOM    416  O   ASP   146      54.329  59.885  41.825  1.00  0.00           O
ATOM    417  N   ARG   147      54.029  58.178  40.389  1.00  0.00           N
ATOM    418  CA  ARG   147      53.234  58.888  39.361  1.00  0.00           C
ATOM    419  CB  ARG   147      53.948  58.871  38.004  1.00  0.00           C
ATOM    420  CG  ARG   147      55.377  59.425  38.032  1.00  0.00           C
ATOM    421  CD  ARG   147      56.130  59.165  36.724  1.00  0.00           C
ATOM    422  NE  ARG   147      55.783  60.124  35.651  1.00  0.00           N
ATOM    423  CZ  ARG   147      55.277  59.855  34.456  1.00  0.00           C
ATOM    424  NH1 ARG   147      54.831  58.681  34.128  1.00  0.00           N
ATOM    425  NH2 ARG   147      55.233  60.766  33.546  1.00  0.00           N
ATOM    426  C   ARG   147      51.821  58.315  39.176  1.00  0.00           C
ATOM    427  O   ARG   147      51.612  57.112  39.318  1.00  0.00           O
ATOM    428  N   TYR   148      50.888  59.179  38.764  1.00  0.00           N
ATOM    429  CA  TYR   148      49.533  58.811  38.337  1.00  0.00           C
ATOM    430  CB  TYR   148      48.567  59.077  39.502  1.00  0.00           C
ATOM    431  CG  TYR   148      47.075  58.935  39.220  1.00  0.00           C
ATOM    432  CD1 TYR   148      46.559  57.865  38.445  1.00  0.00           C
ATOM    433  CE1 TYR   148      45.170  57.769  38.206  1.00  0.00           C
ATOM    434  CZ  TYR   148      44.286  58.727  38.754  1.00  0.00           C
ATOM    435  OH  TYR   148      42.947  58.613  38.582  1.00  0.00           O
ATOM    436  CE2 TYR   148      44.805  59.779  39.541  1.00  0.00           C
ATOM    437  CD2 TYR   148      46.187  59.877  39.769  1.00  0.00           C
ATOM    438  C   TYR   148      49.134  59.522  37.032  1.00  0.00           C
ATOM    439  O   TYR   148      49.332  60.733  36.908  1.00  0.00           O
ATOM    440  N   TYR   149      48.527  58.801  36.080  1.00  0.00           N
ATOM    441  CA  TYR   149      47.898  59.373  34.883  1.00  0.00           C
ATOM    442  CB  TYR   149      48.824  59.242  33.671  1.00  0.00           C
ATOM    443  CG  TYR   149      48.294  59.942  32.439  1.00  0.00           C
ATOM    444  CD1 TYR   149      47.671  59.206  31.402  1.00  0.00           C
ATOM    445  CE1 TYR   149      47.154  59.880  30.276  1.00  0.00           C
ATOM    446  CZ  TYR   149      47.281  61.285  30.174  1.00  0.00           C
ATOM    447  OH  TYR   149      46.830  61.925  29.069  1.00  0.00           O
ATOM    448  CE2 TYR   149      47.881  62.016  31.217  1.00  0.00           C
ATOM    449  CD2 TYR   149      48.384  61.345  32.344  1.00  0.00           C
ATOM    450  C   TYR   149      46.530  58.743  34.595  1.00  0.00           C
ATOM    451  O   TYR   149      46.315  57.551  34.851  1.00  0.00           O
ATOM    452  N   ARG   150      45.614  59.539  34.018  1.00  0.00           N
ATOM    453  CA  ARG   150      44.263  59.099  33.629  1.00  0.00           C
ATOM    454  CB  ARG   150      43.353  59.231  34.857  1.00  0.00           C
ATOM    455  CG  ARG   150      41.881  58.898  34.559  1.00  0.00           C
ATOM    456  CD  ARG   150      41.181  58.467  35.850  1.00  0.00           C
ATOM    457  NE  ARG   150      39.827  57.971  35.555  1.00  0.00           N
ATOM    458  CZ  ARG   150      39.444  56.709  35.502  1.00  0.00           C
ATOM    459  NH1 ARG   150      40.282  55.711  35.525  1.00  0.00           N
ATOM    460  NH2 ARG   150      38.176  56.428  35.446  1.00  0.00           N
ATOM    461  C   ARG   150      43.712  59.853  32.418  1.00  0.00           C
ATOM    462  O   ARG   150      43.886  61.059  32.299  1.00  0.00           O
ATOM    463  N   GLU   151      42.978  59.133  31.571  1.00  0.00           N
ATOM    464  CA  GLU   151      42.194  59.634  30.429  1.00  0.00           C
ATOM    465  CB  GLU   151      42.976  59.456  29.106  1.00  0.00           C
ATOM    466  CG  GLU   151      42.171  59.456  27.786  1.00  0.00           C
ATOM    467  CD  GLU   151      41.329  60.712  27.475  1.00  0.00           C
ATOM    468  OE1 GLU   151      41.358  61.692  28.250  1.00  0.00           O
ATOM    469  OE2 GLU   151      40.627  60.714  26.435  1.00  0.00           O
ATOM    470  C   GLU   151      40.817  58.947  30.391  1.00  0.00           C
ATOM    471  O   GLU   151      40.691  57.769  30.727  1.00  0.00           O
ATOM    472  N   ASN   152      39.788  59.719  30.025  1.00  0.00           N
ATOM    473  CA  ASN   152      38.382  59.400  30.312  1.00  0.00           C
ATOM    474  CB  ASN   152      37.904  60.429  31.357  1.00  0.00           C
ATOM    475  CG  ASN   152      38.758  60.515  32.608  1.00  0.00           C
ATOM    476  OD1 ASN   152      38.603  59.755  33.556  1.00  0.00           O
ATOM    477  ND2 ASN   152      39.677  61.453  32.670  1.00  0.00           N
ATOM    478  C   ASN   152      37.512  59.425  29.037  1.00  0.00           C
ATOM    479  O   ASN   152      36.942  60.469  28.716  1.00  0.00           O
ATOM    480  N   MET   153      37.385  58.322  28.289  1.00  0.00           N
ATOM    481  CA  MET   153      36.617  58.344  27.024  1.00  0.00           C
ATOM    482  CB  MET   153      37.470  58.977  25.911  1.00  0.00           C
ATOM    483  CG  MET   153      38.734  58.195  25.527  1.00  0.00           C
ATOM    484  SD  MET   153      39.486  58.737  23.966  1.00  0.00           S
ATOM    485  CE  MET   153      41.162  58.110  24.196  1.00  0.00           C
ATOM    486  C   MET   153      36.032  57.023  26.509  1.00  0.00           C
ATOM    487  O   MET   153      36.556  55.936  26.734  1.00  0.00           O
ATOM    488  N   TYR   154      35.014  57.146  25.654  1.00  0.00           N
ATOM    489  CA  TYR   154      34.622  56.151  24.642  1.00  0.00           C
ATOM    490  CB  TYR   154      33.408  55.337  25.132  1.00  0.00           C
ATOM    491  CG  TYR   154      32.245  56.126  25.714  1.00  0.00           C
ATOM    492  CD1 TYR   154      31.974  56.042  27.096  1.00  0.00           C
ATOM    493  CE1 TYR   154      30.826  56.647  27.642  1.00  0.00           C
ATOM    494  CZ  TYR   154      29.940  57.362  26.799  1.00  0.00           C
ATOM    495  OH  TYR   154      28.808  57.897  27.324  1.00  0.00           O
ATOM    496  CE2 TYR   154      30.227  57.479  25.428  1.00  0.00           C
ATOM    497  CD2 TYR   154      31.371  56.857  24.882  1.00  0.00           C
ATOM    498  C   TYR   154      34.451  56.749  23.219  1.00  0.00           C
ATOM    499  O   TYR   154      33.899  56.111  22.328  1.00  0.00           O
ATOM    500  N   ARG   155      34.957  57.977  23.012  1.00  0.00           N
ATOM    501  CA  ARG   155      34.756  58.828  21.813  1.00  0.00           C
ATOM    502  CB  ARG   155      35.113  60.278  22.205  1.00  0.00           C
ATOM    503  CG  ARG   155      36.625  60.498  22.469  1.00  0.00           C
ATOM    504  CD  ARG   155      36.875  61.616  23.496  1.00  0.00           C
ATOM    505  NE  ARG   155      38.282  61.653  23.951  1.00  0.00           N
ATOM    506  CZ  ARG   155      39.198  62.598  23.788  1.00  0.00           C
ATOM    507  NH1 ARG   155      39.016  63.646  23.037  1.00  0.00           N
ATOM    508  NH2 ARG   155      40.321  62.501  24.421  1.00  0.00           N
ATOM    509  C   ARG   155      35.454  58.386  20.522  1.00  0.00           C
ATOM    510  O   ARG   155      35.155  58.931  19.459  1.00  0.00           O
ATOM    511  N   TYR   156      36.387  57.435  20.576  1.00  0.00           N
ATOM    512  CA  TYR   156      37.210  56.993  19.433  1.00  0.00           C
ATOM    513  CB  TYR   156      38.332  58.031  19.237  1.00  0.00           C
ATOM    514  CG  TYR   156      39.019  58.021  17.882  1.00  0.00           C
ATOM    515  CD1 TYR   156      38.291  58.381  16.726  1.00  0.00           C
ATOM    516  CE1 TYR   156      38.911  58.374  15.472  1.00  0.00           C
ATOM    517  CZ  TYR   156      40.283  58.048  15.356  1.00  0.00           C
ATOM    518  OH  TYR   156      40.901  58.157  14.155  1.00  0.00           O
ATOM    519  CE2 TYR   156      41.021  57.721  16.511  1.00  0.00           C
ATOM    520  CD2 TYR   156      40.387  57.702  17.770  1.00  0.00           C
ATOM    521  C   TYR   156      37.775  55.566  19.692  1.00  0.00           C
ATOM    522  O   TYR   156      37.878  55.196  20.871  1.00  0.00           O
ATOM    523  N   PRO   157      38.146  54.759  18.672  1.00  0.00           N
ATOM    524  CD  PRO   157      37.806  54.924  17.267  1.00  0.00           C
ATOM    525  CG  PRO   157      38.430  53.750  16.531  1.00  0.00           C
ATOM    526  CB  PRO   157      38.447  52.653  17.591  1.00  0.00           C
ATOM    527  CA  PRO   157      38.726  53.422  18.885  1.00  0.00           C
ATOM    528  C   PRO   157      40.232  53.437  19.241  1.00  0.00           C
ATOM    529  O   PRO   157      40.692  52.471  19.853  1.00  0.00           O
ATOM    530  N   ASN   158      40.947  54.534  18.949  1.00  0.00           N
ATOM    531  CA  ASN   158      42.326  54.853  19.371  1.00  0.00           C
ATOM    532  CB  ASN   158      42.488  54.763  20.900  1.00  0.00           C
ATOM    533  CG  ASN   158      41.340  55.415  21.646  1.00  0.00           C
ATOM    534  OD1 ASN   158      40.992  56.562  21.386  1.00  0.00           O
ATOM    535  ND2 ASN   158      40.723  54.694  22.538  1.00  0.00           N
ATOM    536  C   ASN   158      43.507  54.222  18.606  1.00  0.00           C
ATOM    537  O   ASN   158      44.645  54.350  19.051  1.00  0.00           O
ATOM    538  N   GLN   159      43.286  53.649  17.413  1.00  0.00           N
ATOM    539  CA  GLN   159      44.383  53.330  16.495  1.00  0.00           C
ATOM    540  CB  GLN   159      43.972  52.237  15.490  1.00  0.00           C
ATOM    541  CG  GLN   159      43.758  50.863  16.132  1.00  0.00           C
ATOM    542  CD  GLN   159      42.416  50.723  16.835  1.00  0.00           C
ATOM    543  OE1 GLN   159      41.362  50.778  16.219  1.00  0.00           O
ATOM    544  NE2 GLN   159      42.391  50.510  18.126  1.00  0.00           N
ATOM    545  C   GLN   159      44.896  54.603  15.800  1.00  0.00           C
ATOM    546  O   GLN   159      44.227  55.176  14.925  1.00  0.00           O
ATOM    547  N   VAL   160      46.082  55.077  16.215  1.00  0.00           N
ATOM    548  CA  VAL   160      46.689  56.381  15.854  1.00  0.00           C
ATOM    549  CB  VAL   160      46.176  57.454  16.851  1.00  0.00           C
ATOM    550  CG1 VAL   160      46.698  57.252  18.279  1.00  0.00           C
ATOM    551  CG2 VAL   160      46.486  58.897  16.411  1.00  0.00           C
ATOM    552  C   VAL   160      48.227  56.270  15.817  1.00  0.00           C
ATOM    553  O   VAL   160      48.774  55.253  16.249  1.00  0.00           O
ATOM    554  N   TYR   161      48.948  57.270  15.304  1.00  0.00           N
ATOM    555  CA  TYR   161      50.414  57.320  15.437  1.00  0.00           C
ATOM    556  CB  TYR   161      51.010  58.485  14.632  1.00  0.00           C
ATOM    557  CG  TYR   161      52.510  58.671  14.848  1.00  0.00           C
ATOM    558  CD1 TYR   161      53.418  57.662  14.462  1.00  0.00           C
ATOM    559  CE1 TYR   161      54.791  57.800  14.726  1.00  0.00           C
ATOM    560  CZ  TYR   161      55.275  58.965  15.367  1.00  0.00           C
ATOM    561  OH  TYR   161      56.602  59.097  15.634  1.00  0.00           O
ATOM    562  CE2 TYR   161      54.370  59.990  15.728  1.00  0.00           C
ATOM    563  CD2 TYR   161      52.985  59.832  15.485  1.00  0.00           C
ATOM    564  C   TYR   161      50.829  57.363  16.918  1.00  0.00           C
ATOM    565  O   TYR   161      50.222  58.044  17.740  1.00  0.00           O
ATOM    566  N   TYR   162      51.855  56.586  17.268  1.00  0.00           N
ATOM    567  CA  TYR   162      51.982  55.955  18.579  1.00  0.00           C
ATOM    568  CB  TYR   162      52.573  54.547  18.395  1.00  0.00           C
ATOM    569  CG  TYR   162      53.903  54.432  17.653  1.00  0.00           C
ATOM    570  CD1 TYR   162      55.111  54.445  18.358  1.00  0.00           C
ATOM    571  CE1 TYR   162      56.334  54.272  17.685  1.00  0.00           C
ATOM    572  CZ  TYR   162      56.349  54.066  16.295  1.00  0.00           C
ATOM    573  OH  TYR   162      57.535  53.861  15.657  1.00  0.00           O
ATOM    574  CE2 TYR   162      55.133  54.055  15.579  1.00  0.00           C
ATOM    575  CD2 TYR   162      53.919  54.232  16.256  1.00  0.00           C
ATOM    576  C   TYR   162      52.649  56.813  19.666  1.00  0.00           C
ATOM    577  O   TYR   162      53.612  56.394  20.318  1.00  0.00           O
ATOM    578  N   ARG   163      52.140  58.027  19.888  1.00  0.00           N
ATOM    579  CA  ARG   163      52.632  58.989  20.890  1.00  0.00           C
ATOM    580  CB  ARG   163      53.290  60.181  20.159  1.00  0.00           C
ATOM    581  CG  ARG   163      54.433  59.800  19.194  1.00  0.00           C
ATOM    582  CD  ARG   163      55.574  59.078  19.909  1.00  0.00           C
ATOM    583  NE  ARG   163      56.685  58.785  18.985  1.00  0.00           N
ATOM    584  CZ  ARG   163      57.488  57.743  18.998  1.00  0.00           C
ATOM    585  NH1 ARG   163      57.254  56.706  19.753  1.00  0.00           N
ATOM    586  NH2 ARG   163      58.553  57.760  18.251  1.00  0.00           N
ATOM    587  C   ARG   163      51.548  59.444  21.888  1.00  0.00           C
ATOM    588  O   ARG   163      51.124  60.598  21.828  1.00  0.00           O
ATOM    589  N   PRO   164      51.064  58.562  22.799  1.00  0.00           N
ATOM    590  CD  PRO   164      51.314  57.126  22.843  1.00  0.00           C
ATOM    591  CG  PRO   164      50.334  56.530  23.857  1.00  0.00           C
ATOM    592  CB  PRO   164      49.231  57.584  23.934  1.00  0.00           C
ATOM    593  CA  PRO   164      49.973  58.903  23.708  1.00  0.00           C
ATOM    594  C   PRO   164      51.230  58.776  24.590  1.00  0.00           C
ATOM    595  O   PRO   164      52.336  58.631  24.043  1.00  0.00           O
ATOM    596  N   VAL   165      51.090  58.849  25.928  1.00  0.00           N
ATOM    597  CA  VAL   165      51.356  59.275  27.315  1.00  0.00           C
ATOM    598  CB  VAL   165      50.780  58.247  28.322  1.00  0.00           C
ATOM    599  CG1 VAL   165      50.856  58.753  29.765  1.00  0.00           C
ATOM    600  CG2 VAL   165      49.310  57.920  28.040  1.00  0.00           C
ATOM    601  C   VAL   165      52.768  59.614  27.809  1.00  0.00           C
ATOM    602  O   VAL   165      52.984  60.746  28.235  1.00  0.00           O
ATOM    603  N   ASP   166      53.728  58.686  27.734  1.00  0.00           N
ATOM    604  CA  ASP   166      55.096  58.861  28.259  1.00  0.00           C
ATOM    605  CB  ASP   166      55.414  58.246  29.629  1.00  0.00           C
ATOM    606  CG  ASP   166      54.595  58.837  30.774  1.00  0.00           C
ATOM    607  OD1 ASP   166      54.604  60.071  30.967  1.00  0.00           O
ATOM    608  OD2 ASP   166      54.034  58.069  31.582  1.00  0.00           O
ATOM    609  C   ASP   166      56.059  58.323  27.191  1.00  0.00           C
ATOM    610  O   ASP   166      56.113  57.112  26.962  1.00  0.00           O
ATOM    611  N   GLN   167      56.854  59.188  26.562  1.00  0.00           N
ATOM    612  CA  GLN   167      57.739  58.778  25.460  1.00  0.00           C
ATOM    613  CB  GLN   167      57.012  58.990  24.122  1.00  0.00           C
ATOM    614  CG  GLN   167      57.684  58.270  22.933  1.00  0.00           C
ATOM    615  CD  GLN   167      58.555  59.168  22.057  1.00  0.00           C
ATOM    616  OE1 GLN   167      58.185  60.263  21.651  1.00  0.00           O
ATOM    617  NE2 GLN   167      59.728  58.728  21.671  1.00  0.00           N
ATOM    618  C   GLN   167      59.127  59.450  25.490  1.00  0.00           C
ATOM    619  O   GLN   167      59.250  60.664  25.599  1.00  0.00           O
ATOM    620  N   TYR   168      60.161  58.622  25.312  1.00  0.00           N
ATOM    621  CA  TYR   168      61.547  59.037  25.111  1.00  0.00           C
ATOM    622  CB  TYR   168      62.464  58.323  26.104  1.00  0.00           C
ATOM    623  CG  TYR   168      62.360  58.846  27.512  1.00  0.00           C
ATOM    624  CD1 TYR   168      63.099  59.978  27.885  1.00  0.00           C
ATOM    625  CE1 TYR   168      63.045  60.432  29.217  1.00  0.00           C
ATOM    626  CZ  TYR   168      62.220  59.774  30.149  1.00  0.00           C
ATOM    627  OH  TYR   168      62.139  60.251  31.408  1.00  0.00           O
ATOM    628  CE2 TYR   168      61.473  58.644  29.764  1.00  0.00           C
ATOM    629  CD2 TYR   168      61.547  58.180  28.451  1.00  0.00           C
ATOM    630  C   TYR   168      62.005  58.711  23.685  1.00  0.00           C
ATOM    631  O   TYR   168      61.857  57.580  23.242  1.00  0.00           O
ATOM    632  N   SER   169      62.605  59.681  22.992  1.00  0.00           N
ATOM    633  CA  SER   169      63.356  59.453  21.741  1.00  0.00           C
ATOM    634  CB  SER   169      63.005  60.504  20.692  1.00  0.00           C
ATOM    635  OG  SER   169      61.714  60.265  20.142  1.00  0.00           O
ATOM    636  C   SER   169      64.853  59.474  22.052  1.00  0.00           C
ATOM    637  O   SER   169      65.433  60.527  22.329  1.00  0.00           O
ATOM    638  N   ASN   170      65.485  58.292  22.035  1.00  0.00           N
ATOM    639  CA  ASN   170      66.938  58.151  22.064  1.00  0.00           C
ATOM    640  CB  ASN   170      67.270  56.847  22.810  1.00  0.00           C
ATOM    641  CG  ASN   170      68.738  56.668  23.178  1.00  0.00           C
ATOM    642  OD1 ASN   170      69.592  57.508  22.938  1.00  0.00           O
ATOM    643  ND2 ASN   170      69.081  55.548  23.757  1.00  0.00           N
ATOM    644  C   ASN   170      67.504  58.256  20.625  1.00  0.00           C
ATOM    645  O   ASN   170      66.753  58.196  19.658  1.00  0.00           O
ATOM    646  N   GLN   171      68.814  58.455  20.499  1.00  0.00           N
ATOM    647  CA  GLN   171      69.487  58.780  19.244  1.00  0.00           C
ATOM    648  CB  GLN   171      69.942  60.256  19.290  1.00  0.00           C
ATOM    649  CG  GLN   171      68.963  61.216  18.609  1.00  0.00           C
ATOM    650  CD  GLN   171      69.080  61.195  17.090  1.00  0.00           C
ATOM    651  OE1 GLN   171      70.019  61.717  16.504  1.00  0.00           O
ATOM    652  NE2 GLN   171      68.144  60.593  16.380  1.00  0.00           N
ATOM    653  C   GLN   171      70.664  57.867  18.870  1.00  0.00           C
ATOM    654  O   GLN   171      71.094  57.979  17.720  1.00  0.00           O
ATOM    655  N   ASN   172      71.186  56.993  19.744  1.00  0.00           N
ATOM    656  CA  ASN   172      72.471  56.276  19.575  1.00  0.00           C
ATOM    657  CB  ASN   172      72.466  55.001  20.454  1.00  0.00           C
ATOM    658  CG  ASN   172      72.069  55.237  21.900  1.00  0.00           C
ATOM    659  OD1 ASN   172      71.091  54.702  22.390  1.00  0.00           O
ATOM    660  ND2 ASN   172      72.804  56.053  22.610  1.00  0.00           N
ATOM    661  C   ASN   172      72.820  55.853  18.120  1.00  0.00           C
ATOM    662  O   ASN   172      72.011  55.259  17.406  1.00  0.00           O
ATOM    663  N   ASN   173      74.062  56.130  17.711  1.00  0.00           N
ATOM    664  CA  ASN   173      74.589  55.828  16.372  1.00  0.00           C
ATOM    665  CB  ASN   173      75.924  56.593  16.178  1.00  0.00           C
ATOM    666  CG  ASN   173      76.454  56.621  14.760  1.00  0.00           C
ATOM    667  OD1 ASN   173      75.686  56.605  13.799  1.00  0.00           O
ATOM    668  ND2 ASN   173      77.739  56.640  14.557  1.00  0.00           N
ATOM    669  C   ASN   173      74.806  54.328  16.115  1.00  0.00           C
ATOM    670  O   ASN   173      74.879  53.939  14.949  1.00  0.00           O
ATOM    671  N   PHE   174      74.983  53.503  17.147  1.00  0.00           N
ATOM    672  CA  PHE   174      75.207  52.052  17.045  1.00  0.00           C
ATOM    673  CB  PHE   174      76.655  51.786  16.544  1.00  0.00           C
ATOM    674  CG  PHE   174      76.747  50.723  15.453  1.00  0.00           C
ATOM    675  CD1 PHE   174      76.945  49.361  15.769  1.00  0.00           C
ATOM    676  CE1 PHE   174      76.941  48.392  14.751  1.00  0.00           C
ATOM    677  CZ  PHE   174      76.801  48.792  13.406  1.00  0.00           C
ATOM    678  CE2 PHE   174      76.668  50.149  13.083  1.00  0.00           C
ATOM    679  CD2 PHE   174      76.616  51.103  14.107  1.00  0.00           C
ATOM    680  C   PHE   174      74.950  51.377  18.399  1.00  0.00           C
ATOM    681  O   PHE   174      74.437  52.005  19.330  1.00  0.00           O
ATOM    682  N   VAL   175      75.370  50.113  18.554  1.00  0.00           N
ATOM    683  CA  VAL   175      75.743  49.523  19.851  1.00  0.00           C
ATOM    684  CB  VAL   175      76.490  48.185  19.637  1.00  0.00           C
ATOM    685  CG1 VAL   175      77.089  47.618  20.929  1.00  0.00           C
ATOM    686  CG2 VAL   175      75.540  47.129  19.046  1.00  0.00           C
ATOM    687  C   VAL   175      76.564  50.630  20.508  1.00  0.00           C
ATOM    688  O   VAL   175      77.549  51.112  19.951  1.00  0.00           O
ATOM    689  N   HIS   176      76.109  51.068  21.675  1.00  0.00           N
ATOM    690  CA  HIS   176      76.600  52.208  22.453  1.00  0.00           C
ATOM    691  CB  HIS   176      75.784  53.499  22.181  1.00  0.00           C
ATOM    692  CG  HIS   176      76.300  54.415  21.070  1.00  0.00           C
ATOM    693  ND1 HIS   176      75.982  55.770  20.931  1.00  0.00           N
ATOM    694  CE1 HIS   176      76.714  56.217  19.904  1.00  0.00           C
ATOM    695  NE2 HIS   176      77.443  55.225  19.373  1.00  0.00           N
ATOM    696  CD2 HIS   176      77.194  54.090  20.095  1.00  0.00           C
ATOM    697  C   HIS   176      76.592  51.828  23.937  1.00  0.00           C
ATOM    698  O   HIS   176      76.030  50.793  24.326  1.00  0.00           O
ATOM    699  N   ASP   177      77.212  52.644  24.786  1.00  0.00           N
ATOM    700  CA  ASP   177      77.148  52.494  26.246  1.00  0.00           C
ATOM    701  CB  ASP   177      78.068  53.530  26.929  1.00  0.00           C
ATOM    702  CG  ASP   177      79.500  53.566  26.373  1.00  0.00           C
ATOM    703  OD1 ASP   177      79.991  52.534  25.835  1.00  0.00           O
ATOM    704  OD2 ASP   177      80.135  54.641  26.466  1.00  0.00           O
ATOM    705  C   ASP   177      75.698  52.564  26.762  1.00  0.00           C
ATOM    706  O   ASP   177      74.885  53.346  26.261  1.00  0.00           O
ATOM    707  N   CYS   178      75.342  51.708  27.730  1.00  0.00           N
ATOM    708  CA  CYS   178      73.948  51.453  28.061  1.00  0.00           C
ATOM    709  CB  CYS   178      73.849  50.210  28.961  1.00  0.00           C
ATOM    710  SG  CYS   178      74.428  48.637  28.305  1.00  0.00           S
ATOM    711  C   CYS   178      73.242  52.666  28.728  1.00  0.00           C
ATOM    712  O   CYS   178      73.280  52.805  29.947  1.00  0.00           O
ATOM    713  N   VAL   179      72.541  53.464  27.914  1.00  0.00           N
ATOM    714  CA  VAL   179      71.755  54.649  28.300  1.00  0.00           C
ATOM    715  CB  VAL   179      70.952  55.178  27.089  1.00  0.00           C
ATOM    716  CG1 VAL   179      70.172  56.455  27.417  1.00  0.00           C
ATOM    717  CG2 VAL   179      71.893  55.499  25.925  1.00  0.00           C
ATOM    718  C   VAL   179      70.816  54.387  29.480  1.00  0.00           C
ATOM    719  O   VAL   179      70.141  53.356  29.520  1.00  0.00           O
ATOM    720  N   ASN   180      70.727  55.326  30.442  1.00  0.00           N
ATOM    721  CA  ASN   180      69.939  55.205  31.673  1.00  0.00           C
ATOM    722  CB  ASN   180      70.810  55.686  32.863  1.00  0.00           C
ATOM    723  CG  ASN   180      70.262  55.366  34.247  1.00  0.00           C
ATOM    724  OD1 ASN   180      69.586  54.368  34.451  1.00  0.00           O
ATOM    725  ND2 ASN   180      70.532  56.175  35.242  1.00  0.00           N
ATOM    726  C   ASN   180      68.551  55.865  31.587  1.00  0.00           C
ATOM    727  O   ASN   180      68.449  57.058  31.304  1.00  0.00           O
ATOM    728  N   ILE   181      67.502  55.122  31.939  1.00  0.00           N
ATOM    729  CA  ILE   181      66.193  55.678  32.336  1.00  0.00           C
ATOM    730  CB  ILE   181      65.155  55.601  31.177  1.00  0.00           C
ATOM    731  CG2 ILE   181      63.740  55.883  31.737  1.00  0.00           C
ATOM    732  CG1 ILE   181      65.490  56.622  30.051  1.00  0.00           C
ATOM    733  CD1 ILE   181      64.716  56.394  28.754  1.00  0.00           C
ATOM    734  C   ILE   181      65.700  54.962  33.597  1.00  0.00           C
ATOM    735  O   ILE   181      65.712  53.723  33.669  1.00  0.00           O
ATOM    736  N   THR   182      65.310  55.727  34.622  1.00  0.00           N
ATOM    737  CA  THR   182      64.944  55.218  35.952  1.00  0.00           C
ATOM    738  CB  THR   182      65.788  55.891  37.060  1.00  0.00           C
ATOM    739  CG2 THR   182      65.891  55.020  38.317  1.00  0.00           C
ATOM    740  OG1 THR   182      67.107  56.182  36.647  1.00  0.00           O
ATOM    741  C   THR   182      63.470  55.492  36.226  1.00  0.00           C
ATOM    742  O   THR   182      63.060  56.656  36.234  1.00  0.00           O
ATOM    743  N   ILE   183      62.648  54.451  36.433  1.00  0.00           N
ATOM    744  CA  ILE   183      61.208  54.608  36.693  1.00  0.00           C
ATOM    745  CB  ILE   183      60.366  54.356  35.419  1.00  0.00           C
ATOM    746  CG2 ILE   183      58.853  54.401  35.717  1.00  0.00           C
ATOM    747  CG1 ILE   183      60.739  55.358  34.309  1.00  0.00           C
ATOM    748  CD1 ILE   183      59.923  55.260  33.007  1.00  0.00           C
ATOM    749  C   ILE   183      60.755  53.755  37.892  1.00  0.00           C
ATOM    750  O   ILE   183      61.083  52.573  37.958  1.00  0.00           O
ATOM    751  N   LYS   184      59.991  54.349  38.818  1.00  0.00           N
ATOM    752  CA  LYS   184      59.425  53.676  40.013  1.00  0.00           C
ATOM    753  CB  LYS   184      60.295  53.985  41.245  1.00  0.00           C
ATOM    754  CG  LYS   184      59.616  53.651  42.579  1.00  0.00           C
ATOM    755  CD  LYS   184      60.528  53.679  43.811  1.00  0.00           C
ATOM    756  CE  LYS   184      61.371  54.950  43.927  1.00  0.00           C
ATOM    757  NZ  LYS   184      60.593  56.179  44.247  1.00  0.00           N
ATOM    758  C   LYS   184      57.964  54.088  40.223  1.00  0.00           C
ATOM    759  O   LYS   184      57.642  55.254  40.076  1.00  0.00           O
ATOM    760  N   GLN   185      57.110  53.157  40.644  1.00  0.00           N
ATOM    761  CA  GLN   185      55.719  53.436  41.076  1.00  0.00           C
ATOM    762  CB  GLN   185      55.680  54.002  42.509  1.00  0.00           C
ATOM    763  CG  GLN   185      56.138  52.994  43.563  1.00  0.00           C
ATOM    764  CD  GLN   185      56.055  53.536  44.986  1.00  0.00           C
ATOM    765  OE1 GLN   185      55.370  52.982  45.836  1.00  0.00           O
ATOM    766  NE2 GLN   185      56.744  54.602  45.322  1.00  0.00           N
ATOM    767  C   GLN   185      54.923  54.272  40.059  1.00  0.00           C
ATOM    768  O   GLN   185      54.282  55.274  40.401  1.00  0.00           O
ATOM    769  N   HIS   186      55.005  53.884  38.786  1.00  0.00           N
ATOM    770  CA  HIS   186      54.283  54.525  37.685  1.00  0.00           C
ATOM    771  CB  HIS   186      55.168  54.411  36.441  1.00  0.00           C
ATOM    772  CG  HIS   186      54.553  54.941  35.171  1.00  0.00           C
ATOM    773  ND1 HIS   186      53.611  55.977  35.076  1.00  0.00           N
ATOM    774  CE1 HIS   186      53.336  56.091  33.766  1.00  0.00           C
ATOM    775  NE2 HIS   186      54.087  55.243  33.056  1.00  0.00           N
ATOM    776  CD2 HIS   186      54.858  54.505  33.919  1.00  0.00           C
ATOM    777  C   HIS   186      52.912  53.863  37.519  1.00  0.00           C
ATOM    778  O   HIS   186      52.835  52.662  37.232  1.00  0.00           O
ATOM    779  N   THR   187      51.823  54.617  37.738  1.00  0.00           N
ATOM    780  CA  THR   187      50.460  54.083  37.730  1.00  0.00           C
ATOM    781  CB  THR   187      49.804  54.120  39.120  1.00  0.00           C
ATOM    782  CG2 THR   187      50.705  53.569  40.231  1.00  0.00           C
ATOM    783  OG1 THR   187      49.439  55.425  39.518  1.00  0.00           O
ATOM    784  C   THR   187      49.577  54.769  36.686  1.00  0.00           C
ATOM    785  O   THR   187      49.601  55.991  36.547  1.00  0.00           O
ATOM    786  N   VAL   188      48.782  53.996  35.929  1.00  0.00           N
ATOM    787  CA  VAL   188      47.881  54.531  34.891  1.00  0.00           C
ATOM    788  CB  VAL   188      48.520  54.408  33.490  1.00  0.00           C
ATOM    789  CG1 VAL   188      47.603  54.953  32.397  1.00  0.00           C
ATOM    790  CG2 VAL   188      49.849  55.183  33.412  1.00  0.00           C
ATOM    791  C   VAL   188      46.526  53.834  34.922  1.00  0.00           C
ATOM    792  O   VAL   188      46.455  52.613  34.863  1.00  0.00           O
ATOM    793  N   THR   189      45.431  54.603  34.944  1.00  0.00           N
ATOM    794  CA  THR   189      44.068  54.047  34.789  1.00  0.00           C
ATOM    795  CB  THR   189      43.307  53.950  36.126  1.00  0.00           C
ATOM    796  CG2 THR   189      44.101  53.248  37.232  1.00  0.00           C
ATOM    797  OG1 THR   189      42.943  55.204  36.658  1.00  0.00           O
ATOM    798  C   THR   189      43.296  54.822  33.722  1.00  0.00           C
ATOM    799  O   THR   189      43.102  56.032  33.837  1.00  0.00           O
ATOM    800  N   THR   190      42.850  54.151  32.666  1.00  0.00           N
ATOM    801  CA  THR   190      42.105  54.786  31.570  1.00  0.00           C
ATOM    802  CB  THR   190      42.970  54.958  30.296  1.00  0.00           C
ATOM    803  CG2 THR   190      44.221  55.810  30.549  1.00  0.00           C
ATOM    804  OG1 THR   190      43.452  53.726  29.793  1.00  0.00           O
ATOM    805  C   THR   190      40.834  54.004  31.265  1.00  0.00           C
ATOM    806  O   THR   190      40.869  52.793  31.081  1.00  0.00           O
ATOM    807  N   THR   191      39.679  54.666  31.148  1.00  0.00           N
ATOM    808  CA  THR   191      38.400  53.988  30.839  1.00  0.00           C
ATOM    809  CB  THR   191      37.209  54.715  31.497  1.00  0.00           C
ATOM    810  CG2 THR   191      37.182  54.370  32.990  1.00  0.00           C
ATOM    811  OG1 THR   191      37.333  56.109  31.387  1.00  0.00           O
ATOM    812  C   THR   191      38.227  53.735  29.334  1.00  0.00           C
ATOM    813  O   THR   191      37.140  53.842  28.773  1.00  0.00           O
ATOM    814  N   THR   192      39.357  53.431  28.683  1.00  0.00           N
ATOM    815  CA  THR   192      39.573  53.409  27.236  1.00  0.00           C
ATOM    816  CB  THR   192      39.722  54.846  26.712  1.00  0.00           C
ATOM    817  CG2 THR   192      40.767  55.717  27.409  1.00  0.00           C
ATOM    818  OG1 THR   192      40.009  54.854  25.342  1.00  0.00           O
ATOM    819  C   THR   192      40.823  52.602  26.882  1.00  0.00           C
ATOM    820  O   THR   192      41.823  52.654  27.598  1.00  0.00           O
ATOM    821  N   LYS   193      40.764  51.849  25.772  1.00  0.00           N
ATOM    822  CA  LYS   193      41.887  51.071  25.216  1.00  0.00           C
ATOM    823  CB  LYS   193      41.345  50.067  24.180  1.00  0.00           C
ATOM    824  CG  LYS   193      42.439  49.124  23.644  1.00  0.00           C
ATOM    825  CD  LYS   193      42.049  48.497  22.298  1.00  0.00           C
ATOM    826  CE  LYS   193      43.146  47.565  21.770  1.00  0.00           C
ATOM    827  NZ  LYS   193      44.407  48.294  21.483  1.00  0.00           N
ATOM    828  C   LYS   193      42.924  51.995  24.560  1.00  0.00           C
ATOM    829  O   LYS   193      42.567  52.794  23.706  1.00  0.00           O
ATOM    830  N   GLY   194      44.211  51.828  24.901  1.00  0.00           N
ATOM    831  CA  GLY   194      45.352  52.417  24.181  1.00  0.00           C
ATOM    832  C   GLY   194      46.079  51.415  23.270  1.00  0.00           C
ATOM    833  O   GLY   194      45.798  50.211  23.305  1.00  0.00           O
ATOM    834  N   GLU   195      47.055  51.892  22.502  1.00  0.00           N
ATOM    835  CA  GLU   195      48.015  51.034  21.777  1.00  0.00           C
ATOM    836  CB  GLU   195      48.131  51.433  20.294  1.00  0.00           C
ATOM    837  CG  GLU   195      46.784  51.540  19.544  1.00  0.00           C
ATOM    838  CD  GLU   195      45.932  50.277  19.636  1.00  0.00           C
ATOM    839  OE1 GLU   195      44.687  50.376  19.715  1.00  0.00           O
ATOM    840  OE2 GLU   195      46.472  49.151  19.669  1.00  0.00           O
ATOM    841  C   GLU   195      49.409  51.008  22.442  1.00  0.00           C
ATOM    842  O   GLU   195      49.973  49.934  22.669  1.00  0.00           O
ATOM    843  N   ASN   196      49.945  52.177  22.814  1.00  0.00           N
ATOM    844  CA  ASN   196      51.245  52.344  23.475  1.00  0.00           C
ATOM    845  CB  ASN   196      52.189  53.118  22.527  1.00  0.00           C
ATOM    846  CG  ASN   196      52.566  52.387  21.244  1.00  0.00           C
ATOM    847  OD1 ASN   196      51.731  51.865  20.515  1.00  0.00           O
ATOM    848  ND2 ASN   196      53.825  52.312  20.883  1.00  0.00           N
ATOM    849  C   ASN   196      51.070  53.017  24.865  1.00  0.00           C
ATOM    850  O   ASN   196      50.012  53.574  25.161  1.00  0.00           O
ATOM    851  N   PHE   197      52.088  52.918  25.724  1.00  0.00           N
ATOM    852  CA  PHE   197      52.017  53.260  27.160  1.00  0.00           C
ATOM    853  CB  PHE   197      51.826  51.943  27.939  1.00  0.00           C
ATOM    854  CG  PHE   197      52.229  51.917  29.409  1.00  0.00           C
ATOM    855  CD1 PHE   197      51.681  52.824  30.328  1.00  0.00           C
ATOM    856  CE1 PHE   197      52.044  52.753  31.690  1.00  0.00           C
ATOM    857  CZ  PHE   197      52.945  51.766  32.138  1.00  0.00           C
ATOM    858  CE2 PHE   197      53.483  50.850  31.225  1.00  0.00           C
ATOM    859  CD2 PHE   197      53.120  50.921  29.862  1.00  0.00           C
ATOM    860  C   PHE   197      53.212  54.085  27.693  1.00  0.00           C
ATOM    861  O   PHE   197      53.032  55.246  28.053  1.00  0.00           O
ATOM    862  N   THR   198      54.400  53.478  27.751  1.00  0.00           N
ATOM    863  CA  THR   198      55.622  54.055  28.359  1.00  0.00           C
ATOM    864  CB  THR   198      55.782  53.671  29.838  1.00  0.00           C
ATOM    865  CG2 THR   198      56.907  54.431  30.544  1.00  0.00           C
ATOM    866  OG1 THR   198      54.621  54.008  30.555  1.00  0.00           O
ATOM    867  C   THR   198      56.828  53.637  27.534  1.00  0.00           C
ATOM    868  O   THR   198      57.549  52.684  27.873  1.00  0.00           O
ATOM    869  N   GLU   199      57.006  54.278  26.377  1.00  0.00           N
ATOM    870  CA  GLU   199      57.977  53.871  25.348  1.00  0.00           C
ATOM    871  CB  GLU   199      57.388  54.116  23.952  1.00  0.00           C
ATOM    872  CG  GLU   199      58.339  53.770  22.793  1.00  0.00           C
ATOM    873  CD  GLU   199      57.651  53.887  21.432  1.00  0.00           C
ATOM    874  OE1 GLU   199      58.338  54.264  20.454  1.00  0.00           O
ATOM    875  OE2 GLU   199      56.455  53.537  21.303  1.00  0.00           O
ATOM    876  C   GLU   199      59.345  54.557  25.493  1.00  0.00           C
ATOM    877  O   GLU   199      59.438  55.775  25.698  1.00  0.00           O
ATOM    878  N   THR   200      60.399  53.782  25.268  1.00  0.00           N
ATOM    879  CA  THR   200      61.739  54.273  24.930  1.00  0.00           C
ATOM    880  CB  THR   200      62.789  53.731  25.898  1.00  0.00           C
ATOM    881  CG2 THR   200      64.159  54.360  25.679  1.00  0.00           C
ATOM    882  OG1 THR   200      62.403  54.017  27.222  1.00  0.00           O
ATOM    883  C   THR   200      62.046  53.879  23.489  1.00  0.00           C
ATOM    884  O   THR   200      62.139  52.692  23.172  1.00  0.00           O
ATOM    885  N   ASP   201      62.139  54.861  22.596  1.00  0.00           N
ATOM    886  CA  ASP   201      62.310  54.642  21.157  1.00  0.00           C
ATOM    887  CB  ASP   201      61.610  55.764  20.365  1.00  0.00           C
ATOM    888  CG  ASP   201      61.393  55.392  18.896  1.00  0.00           C
ATOM    889  OD1 ASP   201      60.832  56.231  18.151  1.00  0.00           O
ATOM    890  OD2 ASP   201      61.681  54.239  18.493  1.00  0.00           O
ATOM    891  C   ASP   201      63.792  54.496  20.812  1.00  0.00           C
ATOM    892  O   ASP   201      64.606  55.373  21.134  1.00  0.00           O
ATOM    893  N   VAL   202      64.127  53.368  20.190  1.00  0.00           N
ATOM    894  CA  VAL   202      65.498  52.917  19.871  1.00  0.00           C
ATOM    895  CB  VAL   202      66.075  52.005  20.991  1.00  0.00           C
ATOM    896  CG1 VAL   202      66.199  52.734  22.335  1.00  0.00           C
ATOM    897  CG2 VAL   202      65.237  50.741  21.218  1.00  0.00           C
ATOM    898  C   VAL   202      65.588  52.195  18.511  1.00  0.00           C
ATOM    899  O   VAL   202      66.542  51.464  18.254  1.00  0.00           O
ATOM    900  N   LYS   203      64.571  52.354  17.643  1.00  0.00           N
ATOM    901  CA  LYS   203      64.314  51.544  16.422  1.00  0.00           C
ATOM    902  CB  LYS   203      62.818  51.617  16.064  1.00  0.00           C
ATOM    903  CG  LYS   203      61.860  51.161  17.186  1.00  0.00           C
ATOM    904  CD  LYS   203      60.411  51.496  16.803  1.00  0.00           C
ATOM    905  CE  LYS   203      59.414  51.429  17.973  1.00  0.00           C
ATOM    906  NZ  LYS   203      59.779  52.368  19.052  1.00  0.00           N
ATOM    907  C   LYS   203      65.240  51.893  15.237  1.00  0.00           C
ATOM    908  O   LYS   203      64.798  52.032  14.104  1.00  0.00           O
ATOM    909  N   MET   204      66.549  52.012  15.505  1.00  0.00           N
ATOM    910  CA  MET   204      67.584  52.445  14.559  1.00  0.00           C
ATOM    911  CB  MET   204      68.819  52.890  15.360  1.00  0.00           C
ATOM    912  CG  MET   204      69.553  51.721  16.065  1.00  0.00           C
ATOM    913  SD  MET   204      70.790  52.165  17.312  1.00  0.00           S
ATOM    914  CE  MET   204      69.701  52.547  18.707  1.00  0.00           C
ATOM    915  C   MET   204      67.946  51.370  13.506  1.00  0.00           C
ATOM    916  O   MET   204      68.143  51.707  12.342  1.00  0.00           O
ATOM    917  N   MET   205      68.052  50.107  13.936  1.00  0.00           N
ATOM    918  CA  MET   205      68.615  48.950  13.216  1.00  0.00           C
ATOM    919  CB  MET   205      67.506  48.103  12.562  1.00  0.00           C
ATOM    920  CG  MET   205      68.032  46.708  12.210  1.00  0.00           C
ATOM    921  SD  MET   205      66.857  45.640  11.329  1.00  0.00           S
ATOM    922  CE  MET   205      66.906  46.419   9.692  1.00  0.00           C
ATOM    923  C   MET   205      69.768  49.284  12.231  1.00  0.00           C
ATOM    924  O   MET   205      69.647  49.108  11.025  1.00  0.00           O
ATOM    925  N   GLU   206      70.917  49.734  12.759  1.00  0.00           N
ATOM    926  CA  GLU   206      72.150  49.871  11.955  1.00  0.00           C
ATOM    927  CB  GLU   206      73.301  50.365  12.826  1.00  0.00           C
ATOM    928  CG  GLU   206      73.029  51.637  13.623  1.00  0.00           C
ATOM    929  CD  GLU   206      72.836  52.858  12.744  1.00  0.00           C
ATOM    930  OE1 GLU   206      73.778  53.280  12.033  1.00  0.00           O
ATOM    931  OE2 GLU   206      71.730  53.451  12.781  1.00  0.00           O
ATOM    932  C   GLU   206      72.565  48.524  11.343  1.00  0.00           C
ATOM    933  O   GLU   206      72.861  48.445  10.157  1.00  0.00           O
ATOM    934  N   ARG   207      72.511  47.482  12.177  1.00  0.00           N
ATOM    935  CA  ARG   207      72.347  46.058  11.827  1.00  0.00           C
ATOM    936  CB  ARG   207      73.678  45.395  11.410  1.00  0.00           C
ATOM    937  CG  ARG   207      73.972  45.536   9.912  1.00  0.00           C
ATOM    938  CD  ARG   207      74.903  44.411   9.452  1.00  0.00           C
ATOM    939  NE  ARG   207      75.159  44.504   8.014  1.00  0.00           N
ATOM    940  CZ  ARG   207      76.004  43.756   7.335  1.00  0.00           C
ATOM    941  NH1 ARG   207      76.627  42.752   7.881  1.00  0.00           N
ATOM    942  NH2 ARG   207      76.253  44.000   6.092  1.00  0.00           N
ATOM    943  C   ARG   207      72.186  46.426  13.299  1.00  0.00           C
ATOM    944  O   ARG   207      71.988  47.597  13.601  1.00  0.00           O
ATOM    945  N   VAL   208      72.272  45.450  14.201  1.00  0.00           N
ATOM    946  CA  VAL   208      71.953  44.648  15.404  1.00  0.00           C
ATOM    947  CB  VAL   208      72.933  43.466  15.588  1.00  0.00           C
ATOM    948  CG1 VAL   208      72.766  42.391  14.515  1.00  0.00           C
ATOM    949  CG2 VAL   208      74.411  43.905  15.619  1.00  0.00           C
ATOM    950  C   VAL   208      71.959  45.497  16.680  1.00  0.00           C
ATOM    951  O   VAL   208      72.600  46.552  16.724  1.00  0.00           O
ATOM    952  N   VAL   209      71.295  45.003  17.728  1.00  0.00           N
ATOM    953  CA  VAL   209      71.351  45.524  19.119  1.00  0.00           C
ATOM    954  CB  VAL   209      69.979  46.056  19.576  1.00  0.00           C
ATOM    955  CG1 VAL   209      69.548  47.259  18.727  1.00  0.00           C
ATOM    956  CG2 VAL   209      68.878  44.988  19.501  1.00  0.00           C
ATOM    957  C   VAL   209      71.939  44.492  20.113  1.00  0.00           C
ATOM    958  O   VAL   209      71.887  44.655  21.325  1.00  0.00           O
ATOM    959  N   GLU   210      72.538  43.431  19.569  1.00  0.00           N
ATOM    960  CA  GLU   210      72.975  42.162  20.194  1.00  0.00           C
ATOM    961  CB  GLU   210      73.352  41.277  18.990  1.00  0.00           C
ATOM    962  CG  GLU   210      73.606  39.790  19.218  1.00  0.00           C
ATOM    963  CD  GLU   210      73.723  39.120  17.848  1.00  0.00           C
ATOM    964  OE1 GLU   210      74.757  39.308  17.162  1.00  0.00           O
ATOM    965  OE2 GLU   210      72.738  38.467  17.423  1.00  0.00           O
ATOM    966  C   GLU   210      74.112  42.274  21.244  1.00  0.00           C
ATOM    967  O   GLU   210      74.671  41.273  21.688  1.00  0.00           O
ATOM    968  N   GLN   211      74.499  43.494  21.583  1.00  0.00           N
ATOM    969  CA  GLN   211      75.672  43.843  22.385  1.00  0.00           C
ATOM    970  CB  GLN   211      76.841  44.125  21.416  1.00  0.00           C
ATOM    971  CG  GLN   211      77.334  42.959  20.536  1.00  0.00           C
ATOM    972  CD  GLN   211      78.168  41.932  21.299  1.00  0.00           C
ATOM    973  OE1 GLN   211      79.390  41.954  21.262  1.00  0.00           O
ATOM    974  NE2 GLN   211      77.542  41.025  22.018  1.00  0.00           N
ATOM    975  C   GLN   211      75.416  45.065  23.308  1.00  0.00           C
ATOM    976  O   GLN   211      76.353  45.621  23.867  1.00  0.00           O
ATOM    977  N   MET   212      74.153  45.518  23.450  1.00  0.00           N
ATOM    978  CA  MET   212      73.787  46.678  24.282  1.00  0.00           C
ATOM    979  CB  MET   212      73.575  47.935  23.411  1.00  0.00           C
ATOM    980  CG  MET   212      72.276  47.937  22.598  1.00  0.00           C
ATOM    981  SD  MET   212      72.203  49.108  21.205  1.00  0.00           S
ATOM    982  CE  MET   212      72.448  50.707  22.019  1.00  0.00           C
ATOM    983  C   MET   212      72.588  46.403  25.203  1.00  0.00           C
ATOM    984  O   MET   212      71.600  45.793  24.794  1.00  0.00           O
ATOM    985  N   CYS   213      72.663  46.891  26.441  1.00  0.00           N
ATOM    986  CA  CYS   213      71.685  46.668  27.509  1.00  0.00           C
ATOM    987  CB  CYS   213      72.432  46.197  28.763  1.00  0.00           C
ATOM    988  SG  CYS   213      73.609  47.305  29.623  1.00  0.00           S
ATOM    989  C   CYS   213      71.481  48.133  27.068  1.00  0.00           C
ATOM    990  O   CYS   213      72.224  48.609  26.213  1.00  0.00           O
ATOM    991  N   VAL   214      70.518  48.853  27.666  1.00  0.00           N
ATOM    992  CA  VAL   214      70.232  50.296  27.452  1.00  0.00           C
ATOM    993  CB  VAL   214      69.350  50.516  26.196  1.00  0.00           C
ATOM    994  CG1 VAL   214      68.970  51.990  26.073  1.00  0.00           C
ATOM    995  CG2 VAL   214      70.007  50.078  24.878  1.00  0.00           C
ATOM    996  C   VAL   214      69.582  50.004  28.816  1.00  0.00           C
ATOM    997  O   VAL   214      68.602  49.267  28.907  1.00  0.00           O
ATOM    998  N   THR   215      70.171  50.597  29.857  1.00  0.00           N
ATOM    999  CA  THR   215      69.920  50.510  31.308  1.00  0.00           C
ATOM   1000  CB  THR   215      71.011  51.328  32.036  1.00  0.00           C
ATOM   1001  CG2 THR   215      71.007  51.120  33.551  1.00  0.00           C
ATOM   1002  OG1 THR   215      72.288  50.930  31.607  1.00  0.00           O
ATOM   1003  C   THR   215      68.513  51.043  31.653  1.00  0.00           C
ATOM   1004  O   THR   215      68.350  52.198  32.061  1.00  0.00           O
ATOM   1005  N   GLN   216      67.497  50.190  31.539  1.00  0.00           N
ATOM   1006  CA  GLN   216      66.094  50.545  31.754  1.00  0.00           C
ATOM   1007  CB  GLN   216      65.299  50.256  30.461  1.00  0.00           C
ATOM   1008  CG  GLN   216      63.802  50.575  30.604  1.00  0.00           C
ATOM   1009  CD  GLN   216      63.181  51.088  29.310  1.00  0.00           C
ATOM   1010  OE1 GLN   216      63.817  51.812  28.541  1.00  0.00           O
ATOM   1011  NE2 GLN   216      61.931  50.819  29.032  1.00  0.00           N
ATOM   1012  C   GLN   216      65.566  49.839  33.005  1.00  0.00           C
ATOM   1013  O   GLN   216      65.000  48.740  32.941  1.00  0.00           O
ATOM   1014  N   TYR   217      65.774  50.481  34.157  1.00  0.00           N
ATOM   1015  CA  TYR   217      65.307  50.011  35.464  1.00  0.00           C
ATOM   1016  CB  TYR   217      66.310  50.377  36.569  1.00  0.00           C
ATOM   1017  CG  TYR   217      67.733  49.868  36.411  1.00  0.00           C
ATOM   1018  CD1 TYR   217      68.805  50.723  36.726  1.00  0.00           C
ATOM   1019  CE1 TYR   217      70.132  50.278  36.647  1.00  0.00           C
ATOM   1020  CZ  TYR   217      70.396  48.958  36.227  1.00  0.00           C
ATOM   1021  OH  TYR   217      71.692  48.558  36.148  1.00  0.00           O
ATOM   1022  CE2 TYR   217      69.341  48.087  35.890  1.00  0.00           C
ATOM   1023  CD2 TYR   217      68.011  48.545  35.990  1.00  0.00           C
ATOM   1024  C   TYR   217      63.921  50.578  35.750  1.00  0.00           C
ATOM   1025  O   TYR   217      63.776  51.655  36.337  1.00  0.00           O
ATOM   1026  N   GLN   218      62.881  49.867  35.292  1.00  0.00           N
ATOM   1027  CA  GLN   218      61.481  50.250  35.442  1.00  0.00           C
ATOM   1028  CB  GLN   218      60.830  50.296  34.039  1.00  0.00           C
ATOM   1029  CG  GLN   218      59.348  50.713  34.075  1.00  0.00           C
ATOM   1030  CD  GLN   218      58.445  49.655  33.482  1.00  0.00           C
ATOM   1031  OE1 GLN   218      58.004  48.754  34.186  1.00  0.00           O
ATOM   1032  NE2 GLN   218      58.135  49.695  32.210  1.00  0.00           N
ATOM   1033  C   GLN   218      60.785  49.301  36.426  1.00  0.00           C
ATOM   1034  O   GLN   218      60.737  48.088  36.194  1.00  0.00           O
ATOM   1035  N   LYS   219      60.297  49.844  37.557  1.00  0.00           N
ATOM   1036  CA  LYS   219      59.916  49.091  38.759  1.00  0.00           C
ATOM   1037  CB  LYS   219      61.014  49.245  39.832  1.00  0.00           C
ATOM   1038  CG  LYS   219      62.434  48.857  39.416  1.00  0.00           C
ATOM   1039  CD  LYS   219      63.419  48.841  40.603  1.00  0.00           C
ATOM   1040  CE  LYS   219      63.520  50.166  41.374  1.00  0.00           C
ATOM   1041  NZ  LYS   219      62.556  50.257  42.496  1.00  0.00           N
ATOM   1042  C   LYS   219      58.588  49.567  39.366  1.00  0.00           C
ATOM   1043  O   LYS   219      58.199  50.727  39.218  1.00  0.00           O
ATOM   1044  N   GLU   220      57.915  48.672  40.099  1.00  0.00           N
ATOM   1045  CA  GLU   220      56.659  48.927  40.823  1.00  0.00           C
ATOM   1046  CB  GLU   220      56.928  49.706  42.133  1.00  0.00           C
ATOM   1047  CG  GLU   220      57.821  48.981  43.165  1.00  0.00           C
ATOM   1048  CD  GLU   220      59.322  49.299  43.130  1.00  0.00           C
ATOM   1049  OE1 GLU   220      59.800  50.223  42.440  1.00  0.00           O
ATOM   1050  OE2 GLU   220      60.074  48.623  43.886  1.00  0.00           O
ATOM   1051  C   GLU   220      55.518  49.544  39.966  1.00  0.00           C
ATOM   1052  O   GLU   220      54.665  50.267  40.494  1.00  0.00           O
ATOM   1053  N   SER   221      55.502  49.313  38.652  1.00  0.00           N
ATOM   1054  CA  SER   221      54.562  49.933  37.702  1.00  0.00           C
ATOM   1055  CB  SER   221      55.201  50.104  36.327  1.00  0.00           C
ATOM   1056  OG  SER   221      56.436  50.776  36.386  1.00  0.00           O
ATOM   1057  C   SER   221      53.266  49.143  37.521  1.00  0.00           C
ATOM   1058  O   SER   221      53.301  47.916  37.412  1.00  0.00           O
ATOM   1059  N   GLN   222      52.129  49.829  37.338  1.00  0.00           N
ATOM   1060  CA  GLN   222      50.842  49.217  36.975  1.00  0.00           C
ATOM   1061  CB  GLN   222      49.998  48.913  38.224  1.00  0.00           C
ATOM   1062  CG  GLN   222      49.566  50.162  39.010  1.00  0.00           C
ATOM   1063  CD  GLN   222      48.229  49.936  39.706  1.00  0.00           C
ATOM   1064  OE1 GLN   222      47.177  49.918  39.079  1.00  0.00           O
ATOM   1065  NE2 GLN   222      48.213  49.751  41.005  1.00  0.00           N
ATOM   1066  C   GLN   222      50.038  50.025  35.951  1.00  0.00           C
ATOM   1067  O   GLN   222      50.148  51.256  35.876  1.00  0.00           O
ATOM   1068  N   ALA   223      49.180  49.342  35.196  1.00  0.00           N
ATOM   1069  CA  ALA   223      48.259  49.950  34.241  1.00  0.00           C
ATOM   1070  CB  ALA   223      48.921  49.989  32.866  1.00  0.00           C
ATOM   1071  C   ALA   223      46.896  49.230  34.231  1.00  0.00           C
ATOM   1072  O   ALA   223      46.822  48.018  34.479  1.00  0.00           O
ATOM   1073  N   TYR   224      45.815  49.958  33.926  1.00  0.00           N
ATOM   1074  CA  TYR   224      44.442  49.465  33.812  1.00  0.00           C
ATOM   1075  CB  TYR   224      43.682  49.839  35.099  1.00  0.00           C
ATOM   1076  CG  TYR   224      42.214  49.453  35.128  1.00  0.00           C
ATOM   1077  CD1 TYR   224      41.810  48.293  35.804  1.00  0.00           C
ATOM   1078  CE1 TYR   224      40.463  47.879  35.770  1.00  0.00           C
ATOM   1079  CZ  TYR   224      39.518  48.625  35.036  1.00  0.00           C
ATOM   1080  OH  TYR   224      38.240  48.179  34.953  1.00  0.00           O
ATOM   1081  CE2 TYR   224      39.911  49.819  34.405  1.00  0.00           C
ATOM   1082  CD2 TYR   224      41.255  50.241  34.468  1.00  0.00           C
ATOM   1083  C   TYR   224      43.726  50.071  32.592  1.00  0.00           C
ATOM   1084  O   TYR   224      43.825  51.284  32.395  1.00  0.00           O
ATOM   1085  N   TYR   225      42.969  49.276  31.824  1.00  0.00           N
ATOM   1086  CA  TYR   225      41.869  49.793  31.003  1.00  0.00           C
ATOM   1087  CB  TYR   225      42.343  50.350  29.646  1.00  0.00           C
ATOM   1088  CG  TYR   225      43.006  49.449  28.618  1.00  0.00           C
ATOM   1089  CD1 TYR   225      42.203  48.769  27.674  1.00  0.00           C
ATOM   1090  CE1 TYR   225      42.795  47.961  26.686  1.00  0.00           C
ATOM   1091  CZ  TYR   225      44.185  47.812  26.633  1.00  0.00           C
ATOM   1092  OH  TYR   225      44.773  47.090  25.647  1.00  0.00           O
ATOM   1093  CE2 TYR   225      44.988  48.433  27.614  1.00  0.00           C
ATOM   1094  CD2 TYR   225      44.396  49.228  28.611  1.00  0.00           C
ATOM   1095  C   TYR   225      40.673  48.832  30.818  1.00  0.00           C
ATOM   1096  O   TYR   225      40.805  47.615  30.968  1.00  0.00           O
ATOM   1097  N   ASP   226      39.529  49.419  30.448  1.00  0.00           N
ATOM   1098  CA  ASP   226      38.301  48.707  30.050  1.00  0.00           C
ATOM   1099  CB  ASP   226      37.341  48.529  31.247  1.00  0.00           C
ATOM   1100  CG  ASP   226      37.130  49.757  32.143  1.00  0.00           C
ATOM   1101  OD1 ASP   226      37.313  50.904  31.673  1.00  0.00           O
ATOM   1102  OD2 ASP   226      36.759  49.563  33.319  1.00  0.00           O
ATOM   1103  C   ASP   226      37.680  49.991  29.442  1.00  0.00           C
ATOM   1104  O   ASP   226      38.222  51.088  29.632  1.00  0.00           O
ATOM   1105  N   GLY   227      36.562  49.877  28.731  1.00  0.00           N
ATOM   1106  CA  GLY   227      35.920  50.951  27.956  1.00  0.00           C
ATOM   1107  C   GLY   227      34.676  50.153  27.548  1.00  0.00           C
ATOM   1108  O   GLY   227      34.607  48.938  27.759  1.00  0.00           O
ATOM   1109  N   ARG   228      33.677  50.833  26.956  1.00  0.00           N
ATOM   1110  CA  ARG   228      32.477  50.240  26.339  1.00  0.00           C
ATOM   1111  CB  ARG   228      31.395  49.936  27.401  1.00  0.00           C
ATOM   1112  CG  ARG   228      30.457  48.780  26.998  1.00  0.00           C
ATOM   1113  CD  ARG   228      29.110  48.857  27.737  1.00  0.00           C
ATOM   1114  NE  ARG   228      28.312  47.627  27.580  1.00  0.00           N
ATOM   1115  CZ  ARG   228      27.588  47.224  26.546  1.00  0.00           C
ATOM   1116  NH1 ARG   228      27.483  47.846  25.413  1.00  0.00           N
ATOM   1117  NH2 ARG   228      26.921  46.126  26.638  1.00  0.00           N
ATOM   1118  C   ARG   228      31.894  51.173  25.268  1.00  0.00           C
ATOM   1119  O   ARG   228      32.061  52.392  25.349  1.00  0.00           O
ATOM   1120  N   ARG   229      31.142  50.617  24.322  1.00  0.00           N
ATOM   1121  CA  ARG   229      30.412  51.309  23.240  1.00  0.00           C
ATOM   1122  CB  ARG   229      31.160  50.973  21.942  1.00  0.00           C
ATOM   1123  CG  ARG   229      30.904  51.868  20.717  1.00  0.00           C
ATOM   1124  CD  ARG   229      31.584  51.176  19.536  1.00  0.00           C
ATOM   1125  NE  ARG   229      31.398  51.883  18.256  1.00  0.00           N
ATOM   1126  CZ  ARG   229      30.554  51.532  17.313  1.00  0.00           C
ATOM   1127  NH1 ARG   229      29.478  50.824  17.528  1.00  0.00           N
ATOM   1128  NH2 ARG   229      30.821  51.891  16.101  1.00  0.00           N
ATOM   1129  C   ARG   229      28.946  50.837  23.189  1.00  0.00           C
ATOM   1130  O   ARG   229      28.588  49.892  23.893  1.00  0.00           O
ATOM   1131  N   SER   230      28.144  51.463  22.321  1.00  0.00           N
ATOM   1132  CA  SER   230      26.939  50.877  21.708  1.00  0.00           C
ATOM   1133  CB  SER   230      25.728  51.813  21.887  1.00  0.00           C
ATOM   1134  OG  SER   230      25.512  52.120  23.258  1.00  0.00           O
ATOM   1135  C   SER   230      27.188  50.581  20.216  1.00  0.00           C
ATOM   1136  OC1 SER   230      28.258  50.015  19.903  1.00  0.00           O
ATOM   1137  OC2 SER   230      26.372  50.990  19.359  1.00  0.00           O
CONECT  710  709  988
CONECT  988  710  987
CONECT 1135 1132 1136 1137
CONECT 1132 1131 1133 1135
CONECT 1133 1132 1134
CONECT 1131 1129 1132
CONECT 1136 1135
CONECT 1137 1135
CONECT 1134 1133
END
